# Supplementary material for: Multimodal Analysis of SCN1A Missense Variants Improves Interpretation of Clinically Relevant Variants in Dravet Syndrome
Source: Front Neurol. 2019 Mar 28;10:289. doi: 10.3389/fneur.2019.00289 (PMC6455056; doi:10.3389/fneur.2019.00289)
Supplement: Supplementary file 1 [file Table_1.XLSX]

## Sheet: SCN1A Mutations in DS
	Table S1. List of SCN1A mutations reported in patients with Dravet syndrome.
		SCN1A Mutations
		Missense mutations
		Nucleotide change	Exon	Predicted protein change	Protein domain	Phenotypes	Inheritance	References
	1	c.1A>T	1	p.Met1Leu	N-terminal	Dravet syndrome	unknown	Depienne, 2009
	2	c.2T>C	1	p.Met1Thr	N-terminal	Dravet syndrome	unknown	Zuberi, 2011
	3	c.70G>A	1	p.Ala24Thr	N-terminal	Dravet syndrome	de novo	Xu, 2015
	4	c.80G>C	1	p.Arg27Thr	N-terminal	GEFS+, Dravet syndrome	paternal, unknown	Nicita, 2010; Catarino, 2011
	5	c.173G>T	1	p.Gly58Val	N-terminal	Dravet syndrome	unknown	Depienne, 2009
	6	c.181C>T	1	p.Leu61Phe	N-terminal	Dravet syndrome	unknown	Depienne, 2009
	7	c.187T>C	1	p.Phe63Leu	N-terminal	Dravet syndrome	paternal	Nicita, 2010
	8	c.226C>A	1	p.Pro76Thr	N-terminal	Dravet syndrome	de novo	Ishii, 2017
	9	c.234G>T	1	p.Glu78Asp	N-terminal	Dravet syndrome	de novo	Nabbout, 2003; Mancardi, 2006
	10	c.235G>C	1	p.Asp79His	N-terminal	SMEB, Dravet syndrome	de novo (2x)	Harkin, 2007; Depienne, 2009
	11	c.235G>A	1	p.Asp79Asn	N-terminal	Dravet syndrome	de novo	Zuberi, 2011
	12	c.241G>A	1	p.Asp81Asn	N-terminal	Dravet syndrome	de novo	Usluer, 2016
	13	c.251A>G	1	p.Tyr84Cys	N-terminal	Dravet syndrome (4x), SMEB	de novo (4x), unknown	Harkin, 2007 (Heron, 2010); Löfgren, 2010; Zuberi, 2011; Wang, 2012
	14	c.269T>C	2	p.Phe90Ser	N-terminal	Dravet syndrome, intractable epilepsy	paternal (mosaicism), unknown	Sun, 2008 (Xu 2015); Wang, 2012
	15	c.272T>C	2	p.Ile91Thr	N-terminal	Dravet syndrome	de novo	Sun, 2008 (Xu 2015)
	16	c.278T>C	2	p.Leu93Ser	N-terminal	Dravet syndrome	unknown	Lee, 2015
	17	c.282T>A	2	p.Asn94Lys	N-terminal	Dravet syndrome	de novo	Ishii, 2017
	18	c.292G>C	2	p.Ala98Pro	N-terminal	Dravet syndrome	de novo	Zuberi, 2011
	19	c.301C>T	2	p.Arg101Trp	N-terminal	Dravet syndrome (15x), SMEB, unclassified	de novo (10x), unknown (5x), mosaic parent (2x)	Harkin, 2007; Depienne, 2009; Sun 2010; Wang, 2012; Zuberi, 2011; Usluer, 2016; Cetica, 2017
	20	c.302G>A	2	p.Arg101Gln	N-terminal	Dravet syndrome (8x), SMEB (3x), intractable epilepsy, unavailable (2x)	de novo (7x), unknown (6x), familial	Fukuma, 2004; Harkin, 2007 (Heron 2010); Marini, 2007; Depienne, 2009; Sun 2010; Zuberi, 2011; Petrelli, 2012; Wang, 2012; Lee, 2015
	21	c.307A>G	2	p.Ser103Gly	N-terminal	Dravet syndrome (2x)	unknown (2x)	Fujiwara, 2003; Ebrahimi, 2010
	22	c.308G>T	2	p.Ser103Ile	N-terminal	Dravet syndrome	de novo	Xu, 2015
	23	c.311C>T	2	p.Ala104Val	N-terminal	Dravet syndrome (2x)	de novo (2x)	Kwong 2012; Cetica, 2017
	24	c.314C>T	2	p.Thr105Ile	N-terminal	Dravet syndrome	unknown	Wang 2012
	25	c.320C>A	2	p.Ala107Asp	N-terminal	Dravet syndrome	de novo	Ishii, 2017
	26	c.323T>G	2	p.Leu108Arg	N-terminal	Encephalopathy, Dravet syndrome, SMEB	unknown (3x)	Tang, 2011; Zuberi, 2011
	27	c.323T>C	2	p.Leu108Pro	N-terminal	Dravet syndrome	de novo	Xu, 2015
	28	c.335C>T	2	p.Thr112Ile	N-terminal	Dravet syndrome	unknown	Fujiwara, 2003
	29	c.337C>A	2	p.Pro113Thr	N-terminal	Dravet syndrome	paternal (mosaicism)	Xu, 2015
	30	c.354G>C	2	p.Arg118Ser	N-terminal	Dravet syndrome	de novo	Zucca, 2008
	31	c.371T>A	2	p.Ile124Asn	N-terminal	Dravet syndrome	maternal	Depienne, 2009 (Depienne, 2010)
	32	c.379C>G	3	p.His127Asp	N-terminal	SMEB, Dravet syndrome	de novo, unknown	Zuberi, 2011
	33	c.380A>T	3	p.His127Leu	N-terminal	Dravet syndrome	de novo	Xu, 2015
	34	c.419C>G	3	p.Thr140Arg	D1/S1	Dravet syndrome	de novo	Ishii, 2017
	35	c.433A>G	3	p.Met145Val	D1/S1	Dravet syndrome	de novo	Xu, 2015
	36	c.484A>C	4	p.Thr162Pro	D1/S2	Dravet syndrome (2x)	de novo (2x)	Mancardi, 2006; Ishii, 2017
	37	c.485C>T	4	p.Thr162Ile	D1/S2	Dravet syndrome	de novo	Cetica, 2017
	38	c.488G>A	4	p.Gly163Glu	D1/S2	Dravet syndrome	unknown	Hattori, 2008
	39	c.512T>G	4	p.Ile171Arg	D1/S2	Dravet syndrome	de novo	Depienne, 2009
	40	c.523G>A	4	p.Ala175Thr	D1/S2	SMEB, Dravet syndrome	de novo	Harkin, 2007 (Heron, 2010)
	41	c.524C>T	4	p.Ala175Val	D1/S2	Dravet syndrome	de novo (2x)	Depienne, 2009; Löfgren, 2010
	42	c.529G>A	4	p.Gly177Arg	D1/S2-S3	Dravet syndrome	unknown	Hattori, 2008
	43	c.530G>A	4	p.Gly177Glu	D1/S2-S3	Dravet syndrome (2x)	de novo, unknown	Nabbout, 2003; Usluer, 2016
	44	c.530G>T	4	p.Gly177Val	D1/S2-S3	Dravet syndrome	de novo	Xu, 2015
	45	c.535T>C	4	p.Cys179Arg	D1/S2-S3	Dravet syndrome	unknown	Wang, 2012
	46	c.563A>T	4	p.Asp188Val	D1/S2-S3	GEFS+, Dravet syndrome	familial, unknown	Wallace, 2001; Rilstone, 2012
	47	c.568T>C	4	p.Trp190Arg	D1/S3	Dravet syndrome (2x)	unknown, inherited	Fukuma, 2004; Xu, 2015
	48	c.571A>T	4	p.Asn191Tyr	D1/S3	Dravet syndrome	paternal	Depienne, 2009 (Depienne 2010)
	49	c.572A>C	4	p.Asn191Thr	D1/S3	Dravet syndrome	paternal	Ishii, 2017
	50	c.573C>G	4	p.Asn191Lys	D1/S3	Dravet syndrome	unknown	Depienne, 2009
	51	c.580G>A	4	p.Asp194Asn	D1/S3	Dravet syndrome (5x), SMEB	de novo (3x), unknown, paternal (2x)	Mancardi, 2006; Harkin, 2007 (Heron, 2010); Azmanov, 2010; Ishii, 2017
	52	c.580G>C	4	p.Asp194His	D1/S3	Dravet syndrome	unknown	Zuberi, 2011
	53	c.581A>G	4	p.Asp194Gly	D1/S3	Dravet syndrome	unknown	Depienne, 2009
	54	c.581A>C	4	p.Asp194Ala	D1/S3	Dravet syndrome	unknown	Lee, 2015
	55	c.596C>G	4	p.Thr199Arg	D1/S3	SMEB, Dravet syndrome	de novo, unknown	Harkin, 2007; Zuberi, 2011
	56	c.602C>A	5	p.Ala201Glu	D1/S3	Dravet syndrome	de novo	Hang Do, 2016
	57	c.604T>G	5	p.Tyr202Asp	D1/S3	Dravet syndrome	de novo	Löfgren, 2010
	58	c.629G>A	5	p.Gly210Asp	D1/S3-S4	Dravet syndrome	de novo	Ishii, 2017
	59	c.635T>C	5	p.Val212Ala	D1/S3-S4	Dravet syndrome	unknown	Hattori, 2008
	60	c.650C>A	5	p.Thr217Lys	D1/S4	Dravet syndrome	de novo	Mancardi, 2006
	61	c.655A>G	5	p.Arg219Gly	D1/S4	Dravet syndrome	de novo	Usluer, 2016
	62	c.668C>A	5	p.Ala223Glu	D1/S4	Dravet syndrome	de novo	Depienne, 2009
	63	c.675G>C	5	p.Lys225Asn	D1/S4	Dravet syndrome (2x)	unknown, de novo	Lee, 2015; Xu, 2015
	64	c.677C>A	5	p.Thr226Lys	D1/S4	Dravet syndrome	unknown	Catarino, 2011
	65	c.677C>G	5	p.Thr226Arg	D1/S4	Dravet syndrome	de novo	Wang, 2012
	66	c.680T>G	5	p.Ile227Ser	D1/S4	Dravet syndrome (7x), SMEB (2x)	de novo (6x), unknown (3x)	Nabbout, 2003; Harkin, 2007 (Heron, 2010); Depienne, 2009; Zuberi, 2011; Wang, 2012; Xu, 2015
	67	c.680T>C	5	p.Ile227Thr	D1/S4	Dravet syndrome (3x)	de novo (3x)	Zuberi, 2011; Cetica, 2017
	68	c.694G>A	5	p.Gly232Ser	D1/S4-S5	Dravet syndrome (2x)	unknown (2x)	Depienne, 2009; Zuberi, 2011
	69	c.698T>G	6	p.Leu233Arg	D1/S4-S5	Dravet syndrome	de novo	Zuberi, 2011
	70	c.715G>A	6	p.Ala239Thr	D1/S4-S5	SMEB, Dravet syndrome	paternal, de novo	Harkin, 2007; Sun, 2008 (Xu 2015)
	71	c.716C>T	6	p.Ala239Val	D1/S4-S5	Dravet syndrome (2x)	de novo (2x)	Iannetti, 2009; Nicita, 2010
	72	c.719T>C	6	p.Leu240Pro	D1/S4-S5	Dravet syndrome	de novo	Lin, 2013
	73	c.728C>A	6	p.Ser243Tyr	D1/S4-S5	Dravet syndrome (2x)	de novo (2x)	Depienne, 2009; Xu, 2015
	74	c.728C>T	6	p.Ser243Phe	D1/S4-S5	Dravet syndrome	unknown	Lee, 2015
	75	c.730G>T	6	p.Val244Leu	D1/S4-S5	Dravet syndrome (2x)	familial	Morimoto M, 2006
	76	c.747T>G	6	p.Asp249Glu	D1/S4-S5	Dravet syndrome	de novo	Xu, 2015
	77	c.755T>A	6	p.Ile252Asn	D1/S5	Dravet syndrome	de novo	Ceulemans, 2004
	78	c.769T>C	6	p.Cys257Arg	D1/S5	Dravet syndrome	de novo	Xu, 2015
	79	c.777C>A	6	p.Ser259Arg	D1/S5	Dravet syndrome (2x)	de novo, unknown	Sun, 2010 (Xu 2015); Wang, 2012
	80	c.793G>T	6	p.Gly265Trp	D1/S5	Dravet syndrome	de novo	Fujiwara, 2003
	81	c.811G>C	6	p.Gly271Arg	P1	Dravet syndrome	unknown	Cetica, 2017
	82	c.826A>C	6	p.Lys276Gln	P1	Dravet syndrome	de novo	Xu, 2015
	83	c.829T>C	6	p.Cys277Arg	P1	Dravet syndrome	de novo (2x), unknown (2x)	Depienne, 2009; Löfgren, 2010
	84	c.829T>G	6	p.Cys277Gly	P1	Dravet syndrome	unknown	Pérez Delgado, 2010
	85	c.838T>C	6	p.Trp280Arg	P1	Dravet syndrome (3x)	de novo (2x), unknown	Nabbout, 2003; Wang, 2012; Xu, 2015
	86	c.840G>T	6	p.Trp280Cys	P1	Dravet syndrome (2x)	de novo (2x - twins)	Miyama S, 2008
	87	c.841C>T	6	p.Pro281Ser	P1	Dravet syndrome	unknown	Depienne, 2009
	88	c.841C>G	6	p.Pro281Ala	P1	Dravet syndrome	unknown	Wang, 2012
	89	c.842C>T	6	p.Pro281Leu	P1	Dravet syndrome	de novo	Depienne, 2009
	90	c.866A>T	6	p.Glu289Val	P1	Dravet syndrome	de novo	Lemke, 2012
	91	c.890C>T	6	p.Thr297Ile	P1	Dravet syndrome	maternal	Nabbout, 2003
	92	c.935T>C	6	p.Phe312Ser	P1	Dravet syndrome	de novo	Ishii, 2017
	93	c.949T>C	6	p.Tyr317His	P1	Dravet syndrome	unknown	Lee, 2015
	94	c.950A>G	6	p.Tyr317Cys	P1	Dravet syndrome	de novo	Cetica, 2017
	95	c.965G>T	7	p.Arg322Ile	P1	Dravet syndrome	unknown (2x)	Marini, 2007; Depienne, 2009
	96	c.970C>A	7	p.His324Asn	P1	Dravet syndrome	maternal	Ishii, 2017
	97	c.971A>C	7	p.His324Pro	P1	Dravet syndrome	de novo	present work
	98	c.974A>G	7	p.Tyr325Cys	P1	Dravet syndrome	de novo	Löfgren, 2010
	99	c.1007G>A	7	p.Cys336Tyr	P1	Dravet syndrome (2x)	de novo (2x)	Xu, 2015; Hang Do, 2016
	100	c.1010G>A	7	p.Gly337Glu	P1	Dravet syndrome	de novo	Ishii, 2017
	101	c.1019C>T	7	p.Ser340Phe	P1	Dravet syndrome	unknown	Depienne, 2009
	102	c.1024G>T	7	p.Ala342Ser	P1	Dravet syndrome	de novo	Xu, 2015
	103	c.1025C>T	7	p.Ala342Val	P1	Dravet syndrome (2x)	de novo (2x)	Zuberi, 2011; Xu, 2015
	104	c.1027G>T	8	p.Gly343Cys	P1	Dravet syndrome	de novo	Ishii, 2017
	105	c.1027G>C	8	p.Gly343Arg	P1	Dravet syndrome	de novo	Ishii, 2017
	106	c.1028G>A	8	p.Gly343Asp	P1	Dravet syndrome (3x)	unknown (2x), de novo	Fujiwara, 2003; Depienne, 2009; Zuberi, 2011
	107	c.1033T>C	8	p.Cys345Arg	P1	Dravet syndrome (2x)	de novo (2x)	Depienne, 2009; Xu, 2015
	108	c.1046A>G	8	p.Tyr349Cys	P1	Dravet syndrome (2x)	inherited, de novo	Xu, 2015; Ishii, 2017
	109	c.1048A>G	8	p.Met350Val	P1	Dravet syndrome	de novo	Xu, 2015
	110	c.1051T>C	8	p.Cys351Arg	P1	Dravet syndrome	unknown	Cetica, 2017
	111	c.1053T>G	8	p.Cys351Trp	P1	Dravet syndrome	de novo	Zuberi, 2011
	112	c.1064G>A	8	p.Gly355Asp	P1	Dravet syndrome	unknown	Depienne, 2009
	113	c.1066A>G	8	p.Arg356Gly	P1	Dravet syndrome	inherited	Cetica, 2017
	114	c.1070A>T	8	p.Asn357Ile	P1	Dravet syndrome	de novo	Depienne, 2009
	115	c.1072C>T	8	p.Pro358Ser	P1	Dravet syndrome	de novo	Xu, 2015
	116	c.1076A>G	8	p.Asn359Ser	P1	Dravet syndrome (2x)	de novo (2x)	Zuberi, 2011; Xu, 2015
	117	c.1087A>C	8	p.Thr363Pro	P1	Dravet syndrome	unknown	Wang, 2012
	118	c.1088C>G	8	p.Thr363Arg	P1	Dravet syndrome	unknown	Zuberi, 2011
	119	c.1094T>C	8	p.Phe365Ser	P1	Dravet syndrome	de novo	Löfgren, 2010
	120	c.1098T>A	8	p.Asp366Glu	P1	Dravet syndrome	de novo	Zucca, 2008
	121	c.1121C>A	8	p.Ser374Tyr	P1	Dravet syndrome	de novo	Djemie, 2016
	122	c.1125G>T	8	p.Leu375Phe	P1	Dravet syndrome	de novo	Löfgren, 2010
	123	c.1130G>T	8	p.Arg377Leu	P1	Dravet syndrome	unknown	Hattori, 2008
	124	c.1130G>A	8	p.Arg377Gln	P1	Dravet syndrome (2x)	inherited, paternal	Xu, 2015; Ishii, 2017
	125	c.1133T>A	8	p.Leu378Gln	P1	Dravet syndrome	unknown	Depienne, 2009
	126	c.1136T>G	8	p.Met379Arg	P1	Dravet syndrome	unknown	Lemke, 2012
	127	c.1136T>A	8	p.Met379Lys	P1	Dravet syndrome	de novo	Xu, 2015
	128	c.1146C>A	8	p.Asp382Glu	P1	Dravet syndrome	de novo	Xu, 2015
	129	c.1149C>G	8	p.Phe383Leu	P1	Dravet syndrome	de novo	Mancardi, 2006
	130	c.1150T>C	8	p.Trp384Arg	P1	Dravet syndrome (2x), SMEB	unknown, de novo (2x)	Wang, 2012; Zuberi, 2011
	131	c.1154A>G	8	p.Glu385Gly	P1	Dravet syndrome	de novo	Petrelli, 2012
	132	c.1154A>T	8	p.Glu385Val	P1	Dravet syndrome	de novo	Cetica, 2017
	133	c.1176A>T	9	p.Leu392Phe	P1	Dravet syndrome	de novo	Ishii, 2017
	134	c.1177C>A	9	p.Arg393Ser	P1	Dravet syndrome	de novo	Mancardi, 2006
	135	c.1177C>T	9	p.Arg393Cys	P1	Dravet syndrome (9x), MAE	de novo (8x), unknown (2x)	Mancardi, 2006; Harkin, 2007; Marini, 2007; Depienne, 2009; Lim, 2011; Zuberi, 2011; Kwong, 2012; Lee, 2015
	136	c.1178G>A	9	p.Arg393His	P1	Dravet syndrome (6x), SMEB, Intractable Epilepsy	de novo (5x), unknown (3x)	Claes, 2003; Marini, 2007; Zuberi, 2011; Rilstone 2012; Lemke, 2012; Wang, 2012; Xu, 2015
	137	c.1178G>T	9	p.Arg393Leu	P1	Dravet syndrome	unknown	Cetica, 2017
	138	c.1187G>A	9	p.Gly396Glu	P1	Dravet syndrome	de novo	Lim, 2011
	139	c.1198A>G	9	p.Met400Val	D1/S6	Dravet syndrome	biparental	Zuberi, 2011
	140	c.1199T>A	9	p.Met400Lys	D1/S6	Dravet syndrome	de novo	Xu, 2015
	141	c.1207T>C	9	p.Phe403Leu	D1/S6	Dravet syndrome (2x)	de novo (2x)	Berkovic, 2006; Harkin, 2007
	142	c.1207T>G	9	p.Phe403Val	D1/S6	Dravet syndrome	unknown	Zuberi, 2011
	143	c.1208T>C	9	p.Phe403Ser	D1/S6	Dravet syndrome	de novo	Löfgren, 2010
	144	c.1216G>T	9	p.Val406Phe	D1/S6	Dravet syndrome (2x)	de novo, unknown	Heron, 2010; Zuberi, 2011
	145	c.1226T>G	9	p.Leu409Trp	D1/S6	Dravet syndrome	maternal	Wang, 2012
	146	c.1237T>A	9	p.Tyr413Asn	D1/S6	Dravet syndrome	de novo	Berkovic, 2006 (Harkin, 2007; Heron, 2010)
	147	c.1246A>T	9	p.Asn416Tyr	D1/S6	Dravet syndrome	de novo	Löfgren, 2010
	148	c.1247A>G	9	p.Asn416Ser	D1/S6	Dravet syndrome	unknown	personal communication (http://www.scn1a.info)
	149	c.1259C>T	9	p.Ala420Val	D1/S6	Dravet syndrome	de novo	Xu, 2015
	150	c.1264G>A	9	p.Val422Met	L1	Dravet syndrome	de novo	Kwong 2012
	151	c.1265T>C	9	p.Val422Ala	L1	Dravet syndrome	de novo	Xu, 2015
	152	c.1276T>A	9	p.Tyr426Asn	L1	Dravet syndrome	de novo	Nabbout, 2003
	153	c.1277A>G	9	p.Tyr426Cys	L1	Dravet syndrome (3x)	de novo, unknown (2x)	Depienne, 2009; Löfgren, 2010; Wang, 2012
	154	c.1294G>T	9	p.Ala432Ser	L1	Dravet syndrome	unknown	Usluer, 2016
	155	c.1574C>T	10	p.Ser525Phe	L1	Dravet syndrome	de novo	Depienne, 2009
	156	c.1696C>T	11	p.Pro566Ser	L1	Dravet syndrome	unknown	Usluer, 2016
	157	c.1709G>T	11	p.Ser570Ile	L1	Dravet syndrome	inherited	Cetica, 2017
	158	c.1811G>A	11	p.Arg604His	L1	JME (2x), Dravet syndrome (5x), intractable epilepsy	familial (3x), unknown (4x - 2 of them are twins), paternal	Escayg, 2001; Harkin, 2007 (Heron, 2010); Fendri-Kriaa, 2009; Vadlamudi, 2010; Wang, 2012; Cetica, 2017
	159	c.1876A>G	11	p.Ser626Gly	L1	Cryptogenic Generalised Epilepsy, Dravet syndrome (3x), SMEB	unknown (3x), de novo (2x)	Harkin, 2007; Depienne, 2009; Zuberi, 2011; Xu, 2015; Hang Do, 2016
	160	c.1970C>T	11	p.Pro657Leu	L1	Dravet syndrome	de novo	Xu, 2015
	161	c.2021A>G	11	p.Asp674Gly	L1	Dravet syndrome	de novo	Harkin, 2007
	162	c.2078G>A	12	p.Arg693Lys	L1	Dravet syndrome	de novo	Depienne, 2009
	163	c.2213G>T	13	p.Trp738Leu	L1	Dravet syndrome	de novo	Xu, 2015
	164	c.2261G>T	13	p.Trp754Leu	L1	Dravet syndrome	de novo	Xu, 2015
	165	c.2284A>G	13	p.Asn762Asp	L1	Dravet syndrome	paternal	Zuberi, 2011
	166	c.2303C>T	13	p.Pro768Leu	L1	Dravet syndrome (2x)	de novo, unknown	Sun, 2010 (Xu, 2015); Cetica, 2017
	167	c.2348T>C	13	p.Leu783Pro	D2/S1	Dravet syndrome	de novo	Harkin, 2007 (Heron, 2010)
	168	c.2353A>G	13	p.Met785Val	D2/S1	Dravet syndrome	de novo	Xu, 2015
	169	c.2354T>C	13	p.Met785Thr	D2/S1	Dravet syndrome	de novo	Zuberi, 2011
	170	c.2356G>A	13	p.Ala786Thr	D2/S1	Dravet syndrome	inherited	Cetica, 2017
	171	c.2360T>G	13	p.Met787Arg	D2/S1	Dravet syndrome	de novo	present work
	172	c.2362G>A	13	p.Glu788Lys	D1/S1-S2	Dravet syndrome (2x)	unknown (2x)	Hattori, 2008; Kobayashi, 2011
	173	c.2378C>T	13	p.Thr793Met	D2/S1-S2	Dravet syndrome	maternal	Kwong, 2012
	174	c.2412C>G	13	p.Asn804Lys	D2/S2	Dravet syndrome	de novo	Cetica, 2017
	175	c.2435C>G	14	p.Thr812Arg	D2/S2	Dravet syndrome	de novo	Mancardi, 2006
	176	c.2479T>G	14	p.Tyr827Asp	D2/S2-S3	Dravet syndrome	de novo	Xu, 2015
	177	c.2525T>G	14	p.Leu842Arg	D2/S3	Dravet syndrome	unknown	Zuberi, 2011
	178	c.2527A>C	14	p.Ser843Arg	D2/S3	Dravet syndrome	de novo, unknown	Depienne, 2009
	179	c.2529C>G	14	p.Ser843Arg	D2/S3	Dravet syndrome	de novo	Depienne, 2009
	180	c.2536G>A	14	p.Glu846Lys	D2/S3	Dravet syndrome	de novo	Mancardi, 2006
	181	c.2537A>G	14	p.Glu846Gly	D2/S3	Dravet syndrome	de novo	Xu, 2015
	182	c.2575C>T	14	p.Arg859Cys	D2/S4	GEFS+, Dravet syndrome (3x)	familial, de novo, unknown, maternal	Barela AJ, 2006; Depienne, 2009; Zuberi, 2011; Ishii, 2017
	183	c.2584C>G	14	p.Arg862Gly	D2/S4	Dravet syndrome	de novo	Cetica, 2017
	184	c.2585G>A	14	p.Arg862Gln	D2/S4	Dravet syndrome (3x)	unknown, de novo (2x)	Arlier, 2010; Zuberi, 2011; Xu, 2015
	185	c.2588T>G	14	p.Leu863Trp	D2/S4	Dravet syndrome	de novo	Xu, 2015
	186	c.2593C>G	15	p.Arg865Gly	D2/S4	Dravet syndrome	unknown	Volkers, 2011
	187	c.2615C>A	15	p.Ser872Tyr	D2/S4	Dravet syndrome	de novo	Xu, 2015
	188	c.2624C>A	15	p.Thr875Lys	D2/S4-S5	Dravet syndrome (3x)	paternal, unknown, de novo	Depienne, 2009 (Depienne, 2010); Ishii, 2017
	189	c.2626T>A	15	p.Leu876Ile	D2/S4-S5	Dravet syndrome	maternal	Wang, 2012
	190	c.2644A>T	15	p.Ile882Phe	D2/S4-S5	Dravet syndrome (2x)	de novo (2x)	Löfgren, 2010; Ishii, 2017
	191	c.2651G>A	14	p.Gly884Asp	D2/S4-S5	Dravet syndrome	de novo	Usluer, 2016
	192	c.2669T>C	15	p.Leu890Phe	D2/S5	Dravet syndrome	de novo	Zuberi, 2011
	193	c.2686G>C	15	p.Val896Leu	D2/S5	Dravet syndrome	de novo	Depienne, 2009
	194	c.2686G>A	15	p.Val896Ile	D2/S5	Dravet syndrome, intractable epilepsy	unknown (2x)	Rilstone, 2012; Wang, 2012
	195	c.2686G>T	15	p.Val896Phe	D2/S5	Dravet syndrome	unknown	Ishii, 2017
	196	c.2690T>C	15	p.Leu897Ser	D2/S5	Dravet syndrome	de novo	Xu, 2015
	197	c.2713G>A	15	p.Ala905Thr	D2/S5	Dravet syndrome	de novo	Ishii, 2017
	198	c.2728C>A	15	p.Gln910Lys	P2	Dravet syndrome	de novo	Xu, 2015
	199	c.2729A>T	15	p.Gln910Leu	P2	Dravet syndrome	de novo	Ishii, 2017
	200	c.2780G>T	15	p.Cys927Phe	P2	Dravet syndrome (2x)	unknown, de novo	Depienne, 2009; Xu, 2015
	201	c.2791C>T	15	p.Arg931Cys	P2	Dravet syndrome (3x), SMEB	de novo (4x)	Ohmori, 2002; Depienne, 2009; Löfgren, 2010
	202	c.2792G>A	15	p.Arg931His	P2	Dravet syndrome (5x), unclassified	de novo (2x), unknown (3x), paternal (mosaicism)	Löfgren, 2010; Catarino, 2011; Zuberi, 2011; Rilstone, 2012; Xu, 2015; Hang Do, 2016
	203	c.2792G>C	15	p.Arg931Pro	P2	Dravet syndrome	de novo	Xu, 2015
	204	c.2796G>C	15	p.Trp932Cys	P2	Dravet syndrome	unknown	Zuberi, 2011
	205	c.2798A>C	15	p.His933Pro	P2	Dravet syndrome	unknown	Zuberi, 2011
	206	c.2802G>A	15	p.Met934Ile	P2	SMEB/intractable epilepsy, Dravet syndrome	de novo (2x)	Fukuma, 2004; Singh, 2009
	207	c.2802G>C	15	p.Met934Ile	P2	Dravet syndrome (3x)	unknown (2x), de novo	Fukuma, 2004; Depienne, 2009; Wang, 2012
	208	c.2807A>T	15	p.Asp936Val	P2	Dravet syndrome	de novo	Lin, 2013
	209	c.2815C>T	15	p.His939Tyr	P2	Dravet syndrome	de novo	Sun, 2010 (Xu, 2015)
	210	c.2816A>C	15	p.His939Pro	P2	Dravet syndrome	unknown	Depienne, 2009
	211	c.2816A>G	15	p.His939Arg	P2	Dravet syndrome	de novo	Löfgren, 2010
	212	c.2817C>G	15	p.His939Gln	P2	Dravet syndrome	de novo	Claes, 2003
	213	c.2819C>T	15	p.Ser940Phe	P2	Dravet syndrome, intractable epilepsy	unknown (2x)	Wang, 2012
	214	c.2825T>C	15	p.Leu942Pro	P2	Dravet syndrome	de novo	Mancardi, 2006
	215	c.2828T>A	15	p.Ile943Asn	P2	Dravet syndrome	unknown	Depienne, 2009
	216	c.2831T>A	15	p.Val944Glu	P2	Dravet syndrome	de novo	Harkin, 2007 (Heron, 2010)
	217	c.2831T>C	15	p.Val944Ala	P2	Dravet syndrome	de novo	Ishii, 2017
	218	c.2833T>C	15	p.Phe945Leu	P2	Dravet syndrome	unknown	Harkin, 2007
	219	c.2836C>T	15	p.Arg946Cys	P2	Dravet syndrome (4x), SMEB	de novo (3x), unknown (2x)	Fukuma, 2004; Zuberi, 2011; Lee 2015, Xu, 2015
	220	c.2837G>A	15	p.Arg946His	P2	Dravet syndrome (5x), SMEB, PEFS+	de novo (4x), unknown (3x)	Fukuma, 2004; Berkovic, 2006; Depienne, 2009; Liao, 2010; Verbeek, 2011; Zuberi, 2011
	221	c.2837G>C	15	p.Arg946Pro	P2	Dravet syndrome	de novo	Xu, 2015
	222	c.2846G>A	15	p.Cys949Tyr	P2	Dravet syndrome	de novo	Depienne, 2009
	223	c.2846G>C	15	p.Cys949Ser	P2	Dravet syndrome	de novo	Depienne, 2009
	224	c.2848G>C	15	p.Gly950Arg	P2	Dravet syndrome	de novo	Zuberi, 2011
	225	c.2849G>A	15	p.Gly950Glu	P2	Dravet syndrome	de novo	Harkin, 2007 (Heron, 2010)
	226	c.2854T>G	15	p.Trp952Gly	P2	Dravet syndrome	de novo	Sun, 2008 (Xu, 2015)
	227	c.2854T>C	15	p.Trp952Arg	P2	Dravet syndrome (2x)	de novo (2x)	Lim, 2011; Ishii, 2017
	228	c.2860G>A	15	p.Glu954Lys	P2	Dravet syndrome (2x)	unknown (2x)	Arlier, 2010; Zuberi, 2011
	229	c.2864C>T	15	p.Thr955Ile	P2	Dravet syndrome	maternal	Ishii, 2017
	230	c.2867T>A	15	p.Met956Lys	P2	Dravet syndrome	de novo	Zuberi, 2011
	231	c.2870G>T	15	p.Trp957Leu	P2	Dravet syndrome (2x)	unknown, de novo	Marini, 2007; Zuberi, 2011
	232	c.2875T>C	15	p.Cys959Arg	P2	Dravet syndrome	de novo	Claes, 2003
	233	c.2876G>A	15	p.Cys959Tyr	P2	Dravet syndrome	de novo	Xu, 2015
	234	c.2876G>C	15	p.Cys959Ser	P2	Dravet syndrome	de novo	Cetica, 2017
	235	c.2878A>G	15	p.Met960Val	P2	Dravet syndrome	unknown	Fujiwara, 2003
	236	c.2879T>G	15	p.Met960Arg	P2	Dravet syndrome	de novo	Xu, 2015
	237	c.2903G>T	15	p.Cys968Phe	P2	Dravet syndrome	de novo	Xu, 2015
	238	c.2906T>C	15	p.Leu969Pro	P2	Dravet syndrome	de novo	Hang Do, 2016
	239	c.2911G>C	15	p.Val971Leu	D2/S6	Dravet syndrome	de novo	Poryo, 2017
	240	c.2918T>A	15	p.Met973Lys	D2/S6	Dravet syndrome	de novo	Depienne, 2009
	241	c.2928G>A	15	p.Met976Ile	D2/S6	GEFS+, Dravet syndrome (2x)	familial, de novo, unknown	Orrico, 2009; Zuberi, 2011; Petrelli, 2012
	242	c.2929G>A	15	p.Val977Met	D2/S6	Dravet syndrome	inherited	Xu, 2015
	243	c.2936G>A	15	p.Gly979Glu	D2/S6	Dravet syndrome	de novo	Xu, 2015
	244	c.2942T>C	15	p.Leu981Pro	D2/S6	Dravet syndrome	de novo	Ishii, 2017
	245	c.2954A>T	16	p.Asn985Ile	D2/S6	Dravet syndrome	unknown	Fujiwara, 2003
	246	c.2954A>G	16	p.Asn985Ser	D2/S6	Dravet syndrome	unknown	Cetica, 2017
	247	c.2956C>T	16	p.Leu986Phe	D2/S6	Dravet syndrome	de novo	Claes, 2001
	248	c.2957T>C	16	p.Leu986Pro	D2/S6	Dravet syndrome	unknown	Depienne, 2009
	249	c.2959T>C	16	p.Phe987Leu	D2/S6	Dravet syndrome	de novo	Wang, 2012
	250	c.2970G>T	16	p.Leu990Phe	D2/S6	Dravet syndrome	unknown	Hattori, 2008
	251	c.2983T>C	16	p.Phe995Leu	L2	Dravet syndrome	de novo	Ishii, 2017
	252	c.2985T>G	16	p.Phe995Leu	L2	Dravet syndrome	de novo	Xu, 2015
	253	c.2993A>G	16	p.Asp998Gly	L2	Dravet syndrome	unknown	Depienne, 2009
	254	c.3044C>T	16	p.Ala1015Val	L2	Dravet syndrome	unknown	Löfgren, 2010
	255	c.3166A>G	16	p.Asn1056Asp	L2	Dravet syndrome	unknown	Löfgren, 2010
	256	c.3196A>G	16	p.Thr1066Ala	L2	Dravet syndrome	de novo	Ishii, 2017
	257	c.3202G>A	16	p.Glu1068Lys	L2	Dravet syndrome	unknown	Depienne, 2009
	258	c.3620T>C	18	p.Leu1207Pro	L2	Dravet syndrome	unknown	Zucca, 2008
	259	c.3629C>A	18	p.Thr1210Lys	L2	Dravet syndrome	de novo	Sun, 2010 (Xu, 2015)
	260	c.3641T>G	18	p.Ile1214Arg	L2	Dravet syndrome	de novo	Kwong, 2012
	261	c.3646G>A	18	p.Glu1216Lys	L2	Dravet syndrome	de novo	Ishii, 2017
	262	c.3661G>A	18	p.Glu1221Lys	D3/S1	Dravet syndrome	unknown	Zuberi, 2011
	263	c.3661G>C	18	p.Glu1221Gln	D3/S1	Dravet syndrome	inherited	Xu, 2015
	264	c.3688C>T	18	p.Leu1230Phe	D3/S1	GEFS+, Dravet syndrome	maternal, unknown	Zuberi, 2011
	265	c.3692G>C	18	p.Ser1231Thr	D3/S1	Dravet syndrome	de novo	Kearney, 2006
	266	c.3693T>A	18	p.Ser1231Arg	D3/S1	Dravet syndrome	de novo	Fujiwara, 2003
	267	c.3697G>C	18	p.Gly1233Arg	D3/S1	Dravet syndrome	unknown	Nabbout, 2003
	268	c.3706G>C	19	p.Ala1236Pro	D3/S1	Dravet syndrome	de novo	Xu, 2015
	269	c.3714A>C	19	p.Glu1238Asp	D3/S1-S2	Dravet syndrome (3x)	unknown (3x)	Berkovic, 2006; Harkin, 2007; Zuberi, 2011
	270	c.3715G>T	19	p.Asp1239Tyr	D3/S1-S2	Dravet syndrome	de novo	Depienne, 2009
	271	c.3716A>G	19	p.Asp1239Gly	D3/S1-S2	Dravet syndrome	de novo	Depienne, 2009
	272	c.3721T>C	19	p.Tyr1241His	D3/S1-S2	Dravet syndrome	paternal	Ishii, 2017
	273	c.3734G>A	19	p.Arg1245Gln	D3/S1-S2	Dravet syndrome (2x)	de novo, unknown	Mancardi, 2006; Craig, 2012
	274	c.3749C>T	19	p.Thr1250Met	D3/S1-S2	GEFS+, Dravet syndrome	unknown (2x)	Orrico, 2009; Catarino, 2011
	275	c.3763G>C	19	p.Ala1255Pro	D3/S2	Dravet syndrome	de novo	Xu, 2015
	276	c.3764C>A	19	p.Ala1255Asp	D3/S2	Dravet syndrome	de novo	Depienne, 2009
	277	c.3776T>G	19	p.Phe1259Cys	D3/S2	Dravet syndrome	unknown	Moehring, 2013
	278	c.3778A>C	19	p.Thr1260Pro	D3/S2	Dravet syndrome	de novo	Sun, 2010 (Xu, 2015)
	279	c.3789C>G	19	p.Phe1263Leu	D3/S2	Dravet syndrome	de novo	Fujiwara, 2003
	280	c.3794T>C	19	p.Leu1265Pro	D3/S2	Dravet syndrome	de novo	Ohmori, 2002
	281	c.3797A>C	19	p.Glu1266Ala	D3/S2	Dravet syndrome	unknown	Zuberi, 2011
	282	c.3818C>T	19	p.Ala1273Val	D3/S2-S3	Dravet syndrome	de novo	Xu, 2015
	283	c.3821A>C	19	p.Tyr1274Ser	D3/S2-S3	Dravet syndrome	de novo	Xu, 2015
	284	c.3824G>T	19	p.Gly1275Val	D3/S2-S3	Dravet syndrome (3x)	unknown (2x), de novo	Depienne, 2009; Ishii, 2017; Cetica, 2017
	285	c.3851G>C	19	p.Trp1284Ser	D3/S3	Dravet syndrome (2x)	de novo (2x)	Depienne, 2009; Ishii, 2017
	286	c.3860T>C	19	p.Leu1287Pro	D3/S3	Dravet syndrome	de novo	Sun, 2010 (Xu, 2015)
	287	c.3862G>A	19	p.Asp1288Asn	D3/S3	Dravet syndrome	de novo	Zuberi, 2011
	288	c.3899C>G	20	p.Thr1300Arg	D3/S3	Dravet syndrome	de novo	Xu, 2015
	289	c.3924A>T	20	p.Glu1308Asp	D3/S3-S4	FS, Dravet syndrome (2x)	familial, paternal, maternal	Orrico, 2009; Nicita 2010; Zuberi, 2011
	290	c.3925C>T	20	p.Leu1309Phe	D3/S3-S4	Dravet syndrome, MAE	familial	Dimova, 2010
	291	c.3938A>T	20	p.Lys1313Ile	D3/S4	Dravet syndrome (2x)	de novo, unknown	Lee, 2015; Ishii, 2017
	292	c.3946A>G	20	p.Arg1316Gly	D3/S4	Dravet syndrome	unknown	Wang, 2012
	293	c.3948G>T	20	p.Arg1316Ser	D3/S4	Dravet syndrome	de novo	Depienne, 2009
	294	c.3965G>T	20	p.Arg1322Ile	D3/S4	Dravet syndrome	unknown	Lee, 2015
	295	c.3968C>G	20	p.Pro1323Arg	D3/S4	Dravet syndrome (2x)	de novo, unknown	Cetica, 2017
	296	c.3974G>C	20	p.Arg1325Thr	D3/S4	Dravet syndrome	de novo	Ishii, 2017
	297	c.3976G>C	20	p.Ala1326Pro	D3/S4	Dravet syndrome (2x)	de novo, unknown	Wallace, 2003; Zuberi, 2011
	298	c.3982T>C	20	p.Ser1328Pro	D3/S4	Dravet syndrome (2x), intractable epilepsy	unknown (2x), de novo	Depienne, 2009; Löfgren, 2010; Wang, 2012
	299	c.3995G>A	20	p.Gly1332Glu	D3/S4-S5	Dravet syndrome	de novo	Ishii, 2017
	300	c.4003G>A	21	p.Val1335Met	D3/S4-S5	Dravet syndrome (2x)	de novo, unknown	Sun, 2008 (Xu, 2015); Zucca, 2008
	301	c.4016C>T	21	p.Ala1339Val	D3/S4-S5	Dravet syndrome (3x)	unknown, de novo (2x)	Okumura, 2012; Wang, 2012; Xu, 2015
	302	c.4032T>G	21	p.Ile1344Met	D3/S4-S5	Dravet syndrome	unknown	Wang, 2012
	303	c.4044G>A	21	p.Met1348Ile	D3/S5	Dravet syndrome	de novo	Xu, 2015
	304	c.4049T>G	21	p.Val1350Gly	D3/S5	Dravet syndrome	de novo	Zuberi, 2011
	305	c.4055T>C	21	p.Leu1352Pro	D3/S5	Dravet syndrome	de novo	Xu, 2015
	306	c.4061G>A	21	p.Cys1354Tyr	D3/S5	Dravet syndrome	unknown	Lee, 2015
	307	c.4064T>C	21	p.Leu1355Pro	D3/S5	Dravet syndrome	unknown	Ishii, 2017
	308	c.4072T>C	21	p.Trp1358Arg	D3/S5	Dravet syndrome	de novo	Zuberi, 2011
	309	c.4073G>C	21	p.Trp1358Ser	D3/S5	Dravet syndrome (2x)	de novo, unknown	Zucca, 2008; Petrelli, 2012
	310	c.4086C>G	21	p.Ser1362Arg	D3/S5	Dravet syndrome	de novo	Xu, 2015
	311	c.4088T>A	21	p.Ile1363Asn	D3/S5	Dravet syndrome (2x)	de novo, unknown	Xu, 2015; Hang Do, 2016
	312	c.4093G>A	21	p.Gly1365Ser	D3/S5	Dravet syndrome	familial (mosaicism)	Löfgren, 2010
	313	c.4093G>T	21	p.Gly1365Cys	D3/S5	Dravet syndrome	de novo	present work
	314	c.4094G>A	21	p.Gly1365Asp	D3/S5	Dravet syndrome	de novo	Löfgren, 2010
	315	c.4101T>A	21	p.Asn1367Lys	P3	Dravet syndrome	paternal	Depienne, 2009 (Depienne, 2010)
	316	c.4109C>T	21	p.Ala1370Val	P3	Dravet syndrome (2x)	de novo, unknown	Löfgren, 2010, Ozmen, 2011
	317	c.4112G>T	21	p.Gly1371Val	P3	Dravet syndrome	de novo	Ishii, 2017
	318	c.4114A>G	21	p.Lys1372Glu	P3	Dravet syndrome, MAE, GEFS+	familial	Goldberg-Stern, 2013
	319	c.4118T>C	21	p.Phe1373Ser	P3	Dravet syndrome	unknown	Cetica, 2017
	320	c.4126T>C	21	p.Cys1376Arg	P3	Dravet syndrome, intractable epilepsy	de novo, unknown	Löfgren, 2010; Wang, 2012
	321	c.4132A>C	21	p.Asn1378His	P3	Dravet syndrome	unknown	Zuberi, 2011
	322	c.4133A>C	21	p.Asn1378Thr	P3	Dravet syndrome	unknown	Zuberi, 2011
	323	c.4153T>G	21	p.Phe1385Val	P3	Dravet syndrome	unknown	Wang, 2012
	324	c.4168G>A	21	p.Val1390Met	P3	Dravet syndrome (4x), SMEB	unknown (3x), de novo (2x)	Ohmori, 2002; Harkin, 2007; Sun, 2008 (Xu, 2015); Rilstone, 2012; Lee, 2015
	325	c.4168G>C	21	p.Val1390Leu	P3	Dravet syndrome	de novo	Xu, 2015
	326	c.4172A>G	21	p.Asn1391Ser	P3	Dravet syndrome	unknown	Depienne, 2009
	327	c.4181C>T	21	p.Thr1394Ile	P3	Dravet syndrome	de novo	Zuberi, 2011
	328	c.4186T>G	21	p.Cys1396Gly	P3	Dravet syndrome	de novo	Berkovic, 2006 (Harkin 2007; Heron, 2010)
	329	c.4187G>A	21	p.Cys1396Tyr	P3	Dravet syndrome	de novo	Zuberi, 2011
	330	c.4216G>A	21	p.Ala1406Thr	P3	Dravet syndrome	paternal	Lim, 2011
	331	c.4240A>T	21	p.Asn1414Tyr	P3	Dravet syndrome	de novo	Marini, 2007
	332	c.4246G>C	21	p.Asp1416His	P3	Dravet syndrome	unknown	Hang Do, 2016
	333	c.4247A>G	21	p.Asp1416Gly	P3	Dravet syndrome	de novo	Depienne, 2009
	334	c.4250A>G	21	p.Asn1417Ser	P3	Dravet syndrome	de novo	Zuberi, 2011
	335	c.4253T>A	21	p.Val1418Glu	P3	Dravet syndrome	de novo	Löfgren, 2010
	336	c.4253T>G	21	p.Val1418Gly	P3	Dravet syndrome	unknown	Wang, 2012
	337	c.4265A>G	21	p.Tyr1422Cys	P3	Dravet syndrome	de novo	Mancardi, 2006
	338	c.4267C>T	21	p.Leu1423Phe	P3	Dravet syndrome	maternal	Zuberi, 2011
	339	c.4277T>G	21	p.Leu1426Arg	P3	Dravet syndrome	de novo	Mancardi, 2006
	340	c.4280A>C	21	p.Gln1427Pro	P3	Dravet syndrome	de novo	Wang, 2012
	341	c.4291T>A	22	p.Phe1431Ile	P3	Dravet syndrome	unknown	Depienne, 2009
	342	c.4294A>G	22	p.Lys1432Glu	P3	Dravet syndrome	de novo	Löfgren, 2010
	343	c.4295A>G	22	p.Lys1432Arg	P3	Dravet syndrome	unknown	Lee, 2015
	344	c.4297G>A	22	p.Gly1433Arg	P3	Dravet syndrome	de novo	Nicita, 2010
	345	c.4298G>A	22	p.Gly1433Glu	P3	Dravet syndrome	de novo	Sun, 2008 (Xu, 2015)
	346	c.4298G>T	22	p.Gly1433Val	P3	Dravet syndrome	paternal	Zuberi, 2011
	347	c.4300T>C	22	p.Trp1434Arg	P3	Dravet syndrome (2x)	unknown, de novo	Ohmori, 2002; Claes, 2003
	348	c.4311A>G	22	p.Ile1437Met	P3	Dravet syndrome	de novo	Depienne, 2009
	349	c.4313T>C	22	p.Met1438Thr	P3	Dravet syndrome (2x)	de novo (2x)	Hang Do, 2016; Ishii, 2017
	350	c.4321G>C	22	p.Ala1441Pro	P3	Dravet syndrome	de novo	Harkin, 2007
	351	c.4321G>A	22	p.Ala1441Thr	P3	Dravet syndrome	unknown	Lee, 2015
	352	c.4348C>A	23	p.Gln1450Lys	P3	Dravet syndrome (2x)	de novo (2x)	Heron, 2010; Zuberi, 2011
	353	c.4349A>G	23	p.Gln1450Arg	P3	Dravet syndrome	de novo	Ohmori, 2002
	354	c.4349A>C	23	p.Gln1450Pro	P3	Dravet syndrome (2x)	de novo, unknown	Lin, 2013; Lee, 2015
	355	c.4351C>T	23	p.Pro1451Ser	P3	Dravet syndrome	de novo	Zuberi, 2011
	356	c.4351C>A	23	p.Pro1451Thr	P3	Dravet syndrome	paternal (mosaicism)	Xu, 2015
	357	c.4352C>T	23	p.Pro1451Leu	P3	Dravet syndrome	de novo	Mancardi, 2006
	358	c.4358A>G	23	p.Tyr1453Cys	P3	Dravet syndrome	unknown	Ishii, 2017
	359	c.4360G>A	23	p.Glu1454Lys	P3	Dravet syndrome	de novo	Zuberi, 2011
	360	c.4381C>A	23	p.Leu1461Ile	D3/S6	Dravet syndrome	de novo	Nabbout, 2003
	361	c.4384T>C	23	p.Tyr1462His	D3/S6	Dravet syndrome (2x), SMEB (2x), intractable epilepsy	de novo (3x), unknown	Catarino, 2011; Zuberi, 2011; Wang, 2012
	362	c.4385A>G	23	p.Tyr1462Cys	D3/S6	Dravet syndrome	unknown	Zucca, 2008
	363	c.4388T>C	23	p.Phe1463Ser	D3/S6	Dravet syndrome	de novo	Nabbout, 2003
	364	c.4399A>C	23	p.Ile1467Leu	D3/S6	Dravet syndrome	de novo	Cetica, 2017
	365	c.4408G>T	23	p.Gly1470Trp	D3/S6	Dravet syndrome	de novo	Marini, 2007
	366	c.4412C>T	23	p.Ser1471Phe	D3/S6	Dravet syndrome	de novo	Xu, 2015
	367	c.4415T>C	23	p.Phe1472Ser	D3/S6	Dravet syndrome (2x)	de novo (2x)	Ishii, 2017; Cetica, 2017
	368	c.4424T>C	23	p.Leu1475Ser	D3/S6	Dravet syndrome	de novo	Mancardi, 2006
	369	c.4451A>G	23	p.Asp1484Gly	L3	Dravet syndrome	unknown	Depienne, 2009
	370	c.4453A>T	23	p.Asn1485Tyr	L3	Dravet syndrome	unknown	Wang, 2012
	371	c.4490A>G	24	p.Asp1497Gly	L3	Dravet syndrome (2x)	de novo, unknown	Löfgren, 2010; Ozmen, 2011
	372	c.4507G>A	24	p.Glu1503Lys	L3	Dravet syndrome	de novo	Ishii, 2017
	373	c.4508A>G	24	p.Glu1503Gly	L3	Dravet syndrome	unknown	Moehring, 2013
	374	c.4519T>G	24	p.Tyr1507Asp	L3	Dravet syndrome	paternal	Ishii, 2017
	375	c.4541T>C	24	p.Leu1514Ser	L3	Dravet syndrome	familial	Depienne, 2010
	376	c.4547C>G	24	p.Ser1516Trp	L3	Dravet syndrome	de novo	Xu, 2015
	377	c.4555C>A	24	p.Pro1519Thr	L3	Dravet syndrome	de novo	Ishii, 2017
	378	c.4568T>C	24	p.Ile1523Thr	L3	Dravet syndrome	unknown	Catarino, 2011
	379	c.4574G>A	24	p.Arg1525Gln	L3	Dravet syndrome	unknown	Cetica, 2017
	380	c.4584C>G	25	p.Asn1528Lys	L3	Dravet syndrome	maternal	Ishii, 2017
	381	c.4612G>A	25	p.Val1538Ile	L3	Dravet syndrome	unknown	Depienne, 2009
	382	c.4615A>C	25	p.Thr1539Pro	L3	Dravet syndrome	unknown	Hattori, 2008
	383	c.4631A>C	25	p.Asp1544Ala	D4/S1	Dravet syndrome	de novo	Depienne, 2009
	384	c.4631A>G	25	p.Asp1544Gly	D4/S1	Dravet syndrome	de novo	Zuberi, 2011
	385	c.4633A>G	25	p.Ile1545Val	D4/S1	Dravet syndrome (3x)	de novo (2x), inherited (mosaicism)	Harkin, 2007 (Heron, 2010); Löfgren, 2010; Wang, 2012
	386	c.4634T>G	25	p.Ile1545Arg	D4/S1	Dravet syndrome	de novo	Löfgren, 2010
	387	c.4643T>A	25	p.Met1548Lys	D4/S1	Dravet syndrome	de novo	Cetica, 2017
	388	c.4664T>G	25	p.Met1555Arg	D4/S1	Dravet syndrome	de novo	Wang, 2012
	389	c.4681G>A	25	p.Glu1561Lys	D4/S1-S2	Dravet syndrome	unknown	Depienne, 2009
	390	c.4723C>T	25	p.Arg1575Cys	D4/S2	Rasmussen encephalitis, Dravet syndrome (3x), acute encephalopathy (2x), SMEB (2x), intractable epilepsy (2x)	paternal, unknown (7x), maternal (2x)	Ohmori, 2008; Hattori, 2008; Depienne, 2009; Kobayashi, 2010; Lim, 2011; Saitoh, 2012; Wang, 2012
	391	c.4736T>A	25	p.Val1579Glu	D4/S2	Dravet syndrome	unknown	Depienne, 2009
	392	c.4757G>A	25	p.Gly1586Glu	D4/S2	Dravet syndrome (3x)	unknown (2x), de novo	Depienne, 2009; Sun 2010 (Xu, 2015); Zuberi, 2011
	393	c.4762T>C	25	p.Cys1588Arg	D4/S2	Dravet syndrome (2x)	de novo, unknown	Marini, 2007; Zuberi, 2011
	394	c.4766T>G	25	p.Val1589Gly	D4/S2	Dravet syndrome	de novo	Xu, 2015
	395	c.4775T>C	25	p.Leu1592Pro	D4/S2-S3	Dravet syndrome	unknown	Zuberi, 2011
	396	c.4786C>T	25	p.Arg1596Cys	D4/S2-S3	GEFS+, cryptogenic focal epilepsy, Dravet syndrome (2x)	de novo (4x)	Dlugos DJ, 2007; Harkin, 2007; Depienne, 2009; Cetica, 2017
	397	c.4787G>T	25	p.Arg1596Leu	D4/S2-S3	Dravet syndrome	de novo	Depienne, 2009
	398	c.4822G>T	25	p.Asp1608Tyr	D4/S3	Dravet syndrome (2x)	de novo, paternal	Marini, 2007; Xu, 2015
	399	c.4823A>G	25	p.Asp1608Gly	D4/S3	Dravet syndrome	de novo	Wang, 2012
	400	c.4834G>A	25	p.Val1612Ile	D4/S3	Dravet syndrome (4x)	paternal, de novo, maternal, unknown	Depienne, 2009; Herini, 2010; Kwong, 2012; Lee, 2015
	401	c.4888G>A	26	p.Val1630Met	D4/S3-S4	Dravet syndrome	inherited	Marini, 2007
	402	c.4888G>C	26	p.Val1630Leu	D4/S3-S4	SMEB (2x), Dravet syndrome	unknown (2x), maternal	Wang, 2012; Okumura, 2012
	403	c.4889T>G	26	p.Val1630Gly	D4/S3-S4	Dravet syndrome	de novo	Djemie, 2016
	404	c.4910T>A	26	p.Val1637Glu	D4/S4	Dravet syndrome (2x)	de novo, unknown	Nishri, 2010; Zuberi, 2011
	405	c.4913T>C	26	p.Ile1638Thr	D4/S4	Dravet syndrome (2x), unclassified	de novo (3x)	Catarino, 2011; Zuberi, 2011
	406	c.4913T>A	26	p.Ile1638Asn	D4/S4	Dravet syndrome	de novo	Wang, 2012
	407	c.4915C>G	26	p.Arg1639Gly	D4/S4	Dravet syndrome	unknown	Depienne, 2009
	408	c.4925G>T	26	p.Arg1642Met	D4/S4	Dravet syndrome	unknown	Lee, 2015
	409	c.4926G>C	26	p.Arg1642Ser	D4/S4	Dravet syndrome	de novo	Wang, 2012
	410	c.4934G>A	26	p.Arg1645Gln	D4/S4	Dravet syndrome (4x)	de novo (4x)	Berkovic, 2006; Harkin, 2007 (Heron, 2010); Bolszak M, 2009; Cetica, 2017
	411	c.4934G>C	26	p.Arg1645Pro	D4/S4	Dravet syndrome	de novo	Xu, 2015
	412	c.4942C>T	26	p.Arg1648Cys	D4/S4	Dravet syndrome (6x)	unknown (5x), de novo	Ohmori, 2002; Löfgren, 2010; Zuberi, 2011; Striano, 2008; Orrico, 2009
	413	c.4943G>A	26	p.Arg1648His	D4/S4	GEFS+, Dravet syndrome	familial, paternal, unknown	Baulac, 1999; Escayg, 2000; Depienne, 2009 (Depienne, 2010); Löfgren, 2010
	414	c.4967T>G	26	p.Ile1656Ser	D4/S4-S5	Dravet syndrome	unknown	Usluer, 2016
	415	c.4973C>G	26	p.Thr1658Arg	D4/S4-S5	SMEB, Dravet syndrome	unknown (2x)	Marini, 2007; Depienne, 2009
	416	c.4973C>T	26	p.Thr1658Met	D4/S4-S5	Dravet syndrome (2x)	maternal, inherited	Depienne, 2009 (Depienne, 2010); Xu, 2015
	417	c.4979T>C	26	p.Leu1660Pro	D4/S4-S5	Dravet syndrome (3x)	unknown (2x), de novo	Löfgren, 2010; Zuberi, 2011
	418	c.4982T>C	26	p.Phe1661Ser	D4/S4-S5	Dravet syndrome	de novo	Claes, 2003
	419	c.4985C>T	26	p.Ala1662Val	D4/S4-S5	Dravet syndrome (2x)	de novo, unknown	Xu, 2015; Ishii, 2017
	420	c.4991T>A	26	p.Met1664Lys	D4/S4-S5	Dravet syndrome	maternal	Depienne, 2009 (Depienne, 2010)
	421	c.4997C>T	26	p.Ser1666Phe	D4/S4-S5	Dravet syndrome	de novo	Xu, 2015
	422	c.5000T>C	26	p.Leu1667Pro	D4/S4-S5	Dravet syndrome (2x)	de novo (2x)	Wang, 2012; Zuberi, 2011
	423	c.5002C>G	26	p.Pro1668Ala	D4/S4-S5	Dravet syndrome	maternal	Nabbout, 2003
	424	c.5003C>G	26	p.Pro1668Arg	D4/S4-S5	Dravet syndrome	maternal (mosaicism)	Xu, 2015
	425	c.5014A>C	26	p.Asn1672His	D4/S5	Dravet syndrome	de novo	Xu, 2015
	426	c.5015A>T	26	p.Asn1672Ile	D4/S5	Dravet syndrome	unknown	Zuberi, 2011
	427	c.5018T>C	26	p.Ile1673Thr	D4/S5	Dravet syndrome	unknown	Zuberi, 2011
	428	c.5018T>A	26	p.Ile1673Thr	D4/S5	Dravet syndrome	de novo	Cetica, 2017
	429	c.5020G>C	26	p.Gly1674Arg	D4/S5	Dravet syndrome	de novo	Ohmori, 2002
	430	c.5024T>G	26	p.Leu1675Arg	D4/S5	Dravet syndrome	de novo	Depienne, 2009
	431	c.5029C>T	26	p.Leu1677Phe	D4/S5	Dravet syndrome (3x)	de novo (2x), unknown	Depienne, 2009; Lim, 2011; Wang, 2012
	432	c.5048T>C	26	p.Ile1683Thr	D4/S5	Dravet syndrome (2x), SMEB	unknown (2x), de novo	Zuberi, 2011; Wang, 2012; Lee, 2015
	433	c.5050T>G	26	p.Tyr1684Asp	D4/S5	Dravet syndrome	unknown	Zuberi, 2011
	434	c.5051A>C	26	p.Tyr1684Ser	D4/S5	Dravet syndrome	unknown	Ishii, 2017
	435	c.5054C>A	26	p.Ala1685Asp	D4/S5	Dravet syndrome (2x)	de novo, unknown	Fujiwara, 2003; Hattori, 2008
	436	c.5062G>T	26	p.Gly1688Trp	P4	Dravet syndrome	unknown	Zuberi, 2011
	437	c.5063G>T	26	p.Gly1688Val	P4	Dravet syndrome	de novo	Xu, 2015
	438	c.5066T>G	26	p.Met1689Arg	P4	Dravet syndrome	de novo	Ishii, 2017
	439	c.5075T>C	26	p.Phe1692Ser	P4	Dravet syndrome, FS	familial	Fukuma, 2004
	440	c.5081A>G	26	p.Tyr1694Cys	P4	Dravet syndrome	unknown	Fukuma, 2004
	441	c.5106T>A	26	p.Asp1702Glu	P4	Dravet syndrome	de novo	Xu, 2015
	442	c.5107G>T	26	p.Asp1703Tyr	P4	Dravet syndrome	de novo	Ishii, 2017
	443	c.5108A>T	26	p.Asp1703Val	P4	Dravet syndrome	de novo	Xu, 2015
	444	c.5119T>G	26	p.Phe1707Val	P4	Dravet syndrome	unknown	Harkin, 2007
	445	c.5136C>G	26	p.Asn1712Lys	P4	Dravet syndrome	paternal	Ishii, 2017
	446	c.5138G>A	26	p.Ser1713Asn	P4	Dravet syndrome, FS	familial	Kimura, 2005
	447	c.5141T>G	26	p.Met1714Arg	P4	Dravet syndrome (2x)	de novo, unknown	Mancardi, 2006; Zuberi, 2011
	448	c.5141T>A	26	p.Met1714Lys	P4	Dravet syndrome	unknown	Depienne, 2009
	449	c.5162C>G	26	p.Thr1721Arg	P4	Dravet syndrome	de novo	Harkin, 2007
	450	c.5170G>A	26	p.Ala1724Thr	P4	Dravet syndrome	de novo	Ishii, 2017
	451	c.5173G>T	26	p.Gly1725Cys	P4	Dravet syndrome	de novo	Depienne, 2009
	452	c.5176T>C	26	p.Trp1726Arg	P4	Dravet syndrome (2x)	de novo, unknown	Harkin, 2007 (Heron, 2010); Löfgren, 2010
	453	c.5179G>T	26	p.Asp1727Tyr	P4	Dravet syndrome	de novo	present work
	454	c.5180A>G	26	p.Asp1727Gly	P4	Dravet syndrome	de novo	Wang, 2012
	455	c.5186T>G	26	p.Leu1729Trp	P4	Dravet syndrome	de novo	Ishii, 2017
	456	c.5191G>C	26	p.Ala1731Pro	P4	Dravet syndrome	de novo	Ishii, 2017
	457	c.5195C>T	26	p.Pro1732Leu	P4	Dravet syndrome	de novo	Bayat 2015 (Djemie, 2016)
	458	c.5221T>C	26	p.Cys1741Arg	P4	Dravet syndrome	de novo	Wang, 2012
	459	c.5222G>A	26	p.Cys1741Tyr	P4	Dravet syndrome	de novo	Xu, 2015
	460	c.5246G>A	26	p.Gly1749Glu	P4	Dravet syndrome	de novo	Claes, 2003
	461	c.5260G>A	26	p.Gly1754Arg	P4	Dravet syndrome	de novo	Petrelli, 2012
	462	c.5264A>G	26	p.Asp1755Gly	P4	Dravet syndrome	de novo	Xu, 2015
	463	c.5266T>C	26	p.Cys1756Arg	P4	Dravet syndrome	de novo	Löfgren, 2010
	464	c.5269G>A	26	p.Gly1757Arg	P4	Dravet syndrome	de novo	Djemie, 2016
	465	c.5285G>A	26	p.Gly1762Glu	P4	Dravet syndrome	de novo	Mancardi, 2006
	466	c.5288T>A	26	p.Ile1763Asn	D4/S6	Dravet syndrome	de novo	Zuberi, 2011
	467	c.5308A>T	26	p.Ile1770Phe	D4/S6	Dravet syndrome	unknown	Zuberi, 2011
	468	c.5309T>A	26	p.lle1770Asn	D4/S6	Encephalopathy, Dravet syndrome	unknown (2x)	Tang, 2011; Zuberi, 2011
	469	c.5312T>A	26	p.Ile1771Asn	D4/S6	Dravet syndrome	unknown	Depienne, 2009
	470	c.5318C>T	26	p.Ser1773Phe	D4/S6	Dravet syndrome	de novo	Mancardi, 2006
	471	c.5324T>C	26	p.Leu1775Pro	D4/S6	Dravet syndrome	unknown	Jiménez-Arredondo 2017
	472	c.5326G>T	26	p.Val1776Phe	D4/S6	Dravet syndrome	unknown	Ishii, 2017
	473	c.5339T>C	26	p.Met1780Thr	D4/S6	Dravet syndrome (5x), SMEB	de novo (4x), unknown (2x)	Nabbout, 2003; Mancardi, 2006; Harkin, 2007; Depienne, 2009; Löfgren, 2010; Zuberi, 2011
	474	c.5341T>C	26	p.Tyr1781His	D4/S6	Dravet syndrome	de novo	Depienne, 2009
	475	c.5342A>G	26	p.Tyr1781Cys	D4/S6	Dravet syndrome	unknown	Fukuma, 2004
	476	c.5345T>G	26	p.Ile1782Ser	D4/S6	Dravet syndrome	unknown	Depienne, 2009
	477	c.5346C>G	26	p.Ile1782Met	D4/S6	Dravet syndrome (2x)	paternal, de novo	Depienne, 2009 (Depienne, 2010); Xu, 2015
	478	c.5347G>A	26	p.Ala1783Thr	D4/S6	Dravet syndrome (8x), SMEB	de novo (3x), unknown (4x), maternal (mosaicism), paternal (mosaicism)	Harkin, 2007 (Heron, 2010); Depienne, 2009; Sun 2010 (Xu 2015); Löfgren, 2010; Petrelli, 2012; Wang, 2012; Moehring, 2013
	479	c.5348C>T	26	p.Ala1783Val	D4/S6	Dravet syndrome (8x)	de novo (7x), unknown	Marini, 2007; Depienne, 2009; Löfgren, 2010; Zuberi, 2011; Petrelli, 2012; Wang, 2012, Xu, 2015
	480	c.5359G>A	26	p.Glu1787Lys	C-terminal	Dravet syndrome (2x)	unknown (2x)	Marini, 2007; Zuberi, 2011
	481	c.5364C>A	26	p.Asn1788Lys	C-terminal	Dravet syndrome	unknown	Depienne, 2009
	482	c.5374G>A	26	p.Ala1792Thr	C-terminal	Dravet syndrome	de novo	Wang, 2012
	483	c.5422T>A	26	p.Phe1808Ile	C-terminal	Dravet syndrome	de novo	Depienne, 2009
	484	c.5422T>C	26	p.Phe1808Leu	C-terminal	Dravet syndrome	de novo	Ishii, 2017
	485	c.5434T>G	26	p.Trp1812Gly	C-terminal	Dravet syndrome	de novo	Fujiwara, 2003
	486	c.5434T>C	26	p.Trp1812Arg	C-terminal	unclassified, Dravet syndrome	de novo (2x)	Löfgren, 2010; present work
	487	c.5435G>C	26	p.Trp1812Ser	C-terminal	Dravet syndrome	de novo	Depienne, 2009
	488	c.5468T>G	26	p.Met1823Arg	C-terminal	Dravet syndrome	de novo	Ishii, 2017
	489	c.5474T>C	26	p.Phe1825Ser	C-terminal	Dravet syndrome	maternal	Löfgren, 2010
	490	c.5492T>C	26	p.Phe1831Ser	C-terminal	Dravet syndrome	unknown	Fujiwara, 2003
	491	c.5494G>C	26	p.Ala1832Pro	C-terminal	Dravet syndrome	unknown	Zuberi, 2011
	492	c.5503C>T	26	p.Leu1835Phe	C-terminal	Dravet syndrome (2x)	de novo, unknown	Depienne, 2009
	493	c.5515C>G	26	p.Leu1839Val	C-terminal	Dravet syndrome	de novo	Xu, 2015
	494	c.5555T>C	26	p.Met1852Thr	C-terminal	Dravet syndrome (2x), GEFS+	familial (siblings), paternal (mosaicism)	Annesi, 2003; Xu, 2015
	495	c.5555T>A	26	p.Met1852Lys	C-terminal	Dravet syndrome	unknown	Zuberi, 2011
	496	c.5564C>T	26	p.Pro1855Leu	C-terminal	Dravet syndrome	de novo	Zuberi, 2011
	497	c.5597A>G	26	p.Asp1866Gly	C-terminal	Dravet syndrome	de novo	Ishii, 2017
	498	c.5627T>C	26	p.Leu1876Pro	C-terminal	Dravet syndrome	unknown	Löfgren, 2010
	499	c.5639G>A	26	p.Gly1880Glu	C-terminal	unclassified, Dravet syndrome (2x)	unknown (3x)	Löfgren, 2010; Catarino, 2011; Zuberi, 2011
	500	c.5641G>A	26	p.Glu1881Lys	C-terminal	Dravet syndrome	unknown	Petrelli, 2012
	501	c.5643G>C	26	p.Glu1881Asp	C-terminal	Dravet syndrome	de novo	Wallace, 2003
	502	c.5657G>A	26	p.Arg1886Gln	C-terminal	Dravet syndrome	unknown	Moehring, 2013
	503	c.5726C>T	26	p.Thr1909Ile	C-terminal	Dravet syndrome	unknown	Ohmori, 2002
	504	c.5765T>C	26	p.Ile1922Thr	C-terminal	Dravet syndrome	unknown	Harkin, 2007
	505	c.5780G>C	26	p.Arg1927Thr	C-terminal	Dravet syndrome	de novo	Xu, 2015
	506	c.5782C>G	26	p.Arg1928Gly	C-terminal	Dravet syndrome	unknown	Zucca, 2008
		Frameshift mutations
		Nucleotide change	Exon	Predicted protein change	Protein domain	Phenotype	Inheritance	Reference
	1	c.22delCinsAA	1	p.Pro8fsX5	N-terminal	Dravet syndrome	de novo	Wang, 2012
	2	c.32delC	1	p.Pro11LeufsX81	N-terminal	Dravet syndrome	de novo	Ishii, 2017
	3	c.41delT	1	p.Phe14SerfsX78	N-terminal	Dravet syndrome	de novo	Harkin, 2007
	4	c.67_68insG	1	p.Ala24fsX4	N-terminal	Dravet syndrome	unknown	Zuberi, 2011
	5	c.78_79delAA	1	p.Arg27ThrfsX17	N-terminal	Dravet syndrome, GEFS+	unknown	Löfgren, 2010
	6	c.111delC	1	p.Lys38AsnfsX54	N-terminal	Dravet syndrome	de novo (2x)	Wallace, 2003; Depienne, 2009
	7	c.126delA	1	p.Asp43MetfsX47	N-terminal	Dravet syndrome (2x)	unknown (2x)	Takayanagi M, 2010; Wang, 2012
	8	c.127delG	1	p.Asp43MetfsX49	N-terminal	Dravet syndrome	de novo	Depienne, 2009
	9	c.185delC	1	p.Pro62HisfsX30	N-terminal	Dravet syndrome	de novo	Xu, 2015
	10	c.249insC	1	p.Tyr84LeufsX4	N-terminal	Dravet syndrome	unknown	Ishii, 2017
	11	c.253_254insAT	1	p.Asn86SerfsX7	N-terminal	Dravet syndrome	de novo	Ishii, 2017
	12	c.265_377delACTTTTATAGTATTGAATAAAGGGAAGGCCATCTTCCGGTTCAGTGCCACCTCTGCCCTGTACATTTTAACTCCCTTCAATCCTCTTAGGAAAATAGCTATTAAGATTTTGGT	2	p.Phe90ThrfsX22	N-terminal	Dravet syndrome	de novo	Orrico, 2009
	13	c.272_273delTA	2	p.Ile91SerfsX4	N-terminal	Dravet syndrome	unknown	Depienne, 2009
	14	unknown	2	p.Ile91fs	N-terminal	Dravet syndrome	unknown	Lee, 2015
	15	c.277_278delTT	2	p.Leu93GlufsX2	N-terminal	Dravet syndrome (2x)	de novo (2x)	Mancardi, 2006; Riva D, 2009
	16	c.277delT	2	p.Leu93XfsX1	N-terminal	Dravet syndrome	unknown	Cetica, 2017
	17	c.289_292delAAGG	2	p.Lys97ProfsX14	N-terminal	Dravet syndrome	de novo	Xu, 2015
	18	c.342_344delinsAGGAGTT	2	p.Phe114LeufsX6	N-terminal	Dravet syndrome	de novo	Ishii, 2017
	19	c.350_351delTT	2	p.Leu117GlnfsX6	N-terminal	Dravet syndrome	de novo	Depienne, 2009
	20	c.384_964del	3	p.Leu129IlefsX17	D1/S1	Dravet syndrome	de novo	Xu, 2015
	21	c.384_1662dup	3	p.Leu129IlefsX21	D1/S1	Dravet syndrome	de novo	Xu, 2015
	22	c.412_413delAT	3	p.Ile138PhefsX11	D1/S1	Dravet syndrome	paternal	Zuberi, 2011
	23	c.426_427insT	3	p.Val143fsX6	D1/S1	Dravet syndrome	de novo	Wang, 2012
	24	c.429_430delGT	3	p.Phe144TyrfsX5	D1/S1	Dravet syndrome (4x)	de novo (2x), unknown (2x)	Fukuma, 2004; Depienne, 2009; Löfgren, 2010; Zuberi, 2011
	25	c.495_496insGTGAATC	4	p.Thr166ValfsX5	D1/S2	Dravet syndrome	de novo	Harkin, 2007
	26	c.505insA	4	p.Ser169TyrfsX108	D1/S2	Dravet syndrome, epileptic encephalopathy with MCD	unknown (2x)	Le Gal, 2010; Barba, 2014
	27	c.530delG	4	p.Gly177AspfsX4	D1/S2-S3	Dravet syndrome	unknown	Fujiwara, 2003
	28	c.657_658delAG	5	p.Arg219SerfsX57	D1/S4	Dravet syndrome	de novo (2x)	Claes, 2001; Löfgren, 2010
	29	c.659_662delTTCT	5	p.Val220AlafsX4	D1/S4	Dravet syndrome	de novo	Xu, 2015
	30	c.696delCT	6	p.Leu233GlufsX42	D1/S4	Dravet syndrome	de novo	Cetica, 2017
	31	c.697_698delCT	6	p.Leu233GlufsX43	D1/S4	Dravet syndrome	de novo	Petrelli, 2012
	32	c.731_732delTG	6	p.Val244GlufsX32	D1/S4-S5	Dravet syndrome	de novo	Marini, 2007
	33	c.751delA	6	p.Met251XfsX1	D1/S5	Dravet syndrome	de novo	Xu, 2015
	34	c.777_780delCGTA	6	p.Val260LeufsX3	D1/S5	Dravet syndrome	unknown	Depienne, 2009
	35	c.787delC	6	p.Leu263XfsX1	P1	Dravet syndrome	de novo	Zuberi, 2011
	36	unknown	6	p.Ile264fs	P1	Dravet syndrome	unknown	Lee, 2015
	37	c.825_826insGTATA	6	p.Lys276ValfsX2	P1	Dravet syndrome	de novo	Xu, 2015
	38	c.854_857delCTTC	6	p.Ser286TrpfsX6	P1	Dravet syndrome	de novo	Nabbout, 2003
	39	c.893_894delTG	6	p.Val298GlufsX3	P1	Dravet syndrome (3x)	unknown (3x)	Zuberi, 2011; Petrelli, 2012; Cetica, 2017
	40	c.896_905delATTATAATGG	6	p.Asn299IlefsX4	P1	Dravet syndrome	de novo	Xu, 2015
	41	c.930_931insTG	6	p.Glu311ValfsX22	P1	Dravet syndrome	de novo	Xu, 2015
	42	unknown	6	p.Asp313fs	P1	Dravet syndrome	unknown	Lee, 2015
	43	c.992delT	7	p.Leu331XfsX1	P1	Dravet syndrome, SMEB	unknown, de novo	Catarino, 2011; Zuberi, 2011
	44	c.992insT	7	p.Leu331PhefsX9	P1	Dravet syndrome (2x)	de novo, unknown	Mancardi, 2006; Cetica, 2017
	45	c.1033delT	7	p.Cys345ValfsX8	P1	Dravet syndrome	unknown	Arlier, 2010
	46	c.1048_1049delAT	8	p.Met350ValfsX6	P1	Dravet syndrome	de novo	Harkin, 2007
	47	c.1055_1056delTG	8	p.Val352GlufsX4	P1	Dravet syndrome (2x)	de novo (2x)	Harkin, 2007; Xu, 2015
	48	c.1055_1056insTG	8	p.Lys353fsX26	P1	Dravet syndrome (2x)	de novo (2x)	Zuberi, 2011; Cetica, 2017
	49	c.1076delA	8	p.Asn359fsX20	P1	Dravet syndrome	unknown	Wang, 2012
	50	c.1090delA	8	p.Ser364AlafsX15	P1	Dravet syndrome	de novo	Zuberi, 2011
	51	c.1095insT	8	p.Asp366fsX	P1	Dravet syndrome	de novo	Depienne, 2009
	52	c.1096_1115delGATACCTTCAGTTGGGCTTT	8	p.Asp366PhefsX77	P1	Dravet syndrome	de novo	Xu, 2015
	53	c.1118insT	8	p.Leu373PhefsX77	P1	Dravet syndrome	de novo	Löfgren, 2010
	54	c.1118delT	8	p.Leu373CysfsX6	P1	Dravet syndrome	paternal	Xu, 2015
	55	c.1121delC	8	p.Leu375CysfsX4	P1	Dravet syndrome	de novo	Nabbout, 2003
	56	c.1157_1158insA	9	p.Lys386fsX64	P1	Dravet syndrome	de novo	Wang, 2012
	57	c.1176insA	9	p.Arg393ThrfsX57	P1	Dravet syndrome	unknown	Zuberi, 2011
	58	c.1183_1184delGCinsA	9	p.Ala395fsX6	P1	Dravet syndrome	de novo	Sun, 2010
	59	c.1197_1198delCA	9	p.Met400AspfsX49	P1	Dravet syndrome	de novo	Xu, 2015
	60	c.1209delT	9	p.Phe403LeufsX12	P1	Dravet syndrome	unknown	Ishii, 2017
	61	c.1223_1226delTCTT	9	p.Phe408TrpfsX6	P1	Dravet syndrome	unknown	Cetica, 2017
	62	c.1242delA	9	p.Ile415fsX	P1	Dravet syndrome	de novo	present work
	63	c.1247delA	9	p.Asn416IlefsX2	P1	Dravet syndrome	unknown	Zuberi, 2011
	64	c.1250delT	9	p.Lys417fsX	P1	Dravet syndrome	de novo	Ishii, 2017
	65	c.1258_1261del4	9	p.Aln420TrpfsX27	P1	Dravet syndrome	unknown	Zuberi, 2011
	66	c.1301delT	9	p.Leu434TrpfsX14	L1	Dravet syndrome	de novo	Xu, 2015
	67	c.1322_1323delAG	9	p.Glu441GlyfsX8	L1	Dravet syndrome	unknown	Löfgren, 2010
	68	c.1342_1352delATTGAACAGCT	9	p.Ile448fsX	L1	Dravet syndrome	de novo	Wallace, 2003
	69	c.1348_1349delCAinsG	9	p.Gln450GlyfsX10	L1	Dravet syndrome	de novo	Orrico, 2009
	70	c.1408insT	10	p.Ser470PhefsX16	L1	Dravet syndrome	de novo	Depienne, 2009
	71	c.1410_1411delCA	10	p.Ser470SerfsX15	L1	Dravet syndrome	de novo	Sun, 2010
	72	c.1439_1442delCAGA	10	p.Asp481AlafsX8	L1	Dravet syndrome	maternal	Xu, 2015
	73	c.1458_1465delCTCTAAGT	10	p.Ser487GlufsX6	L1	Dravet syndrome	probably mosaicism	Sharkia, 2016
	74	c.1497_1539insGAGGATGAATTCCAAAAA	10	p.Arg500fsX9	L1	Dravet syndrome	de novo	Wang, 2012
	75	c.1532_1533delGTinsA	10	p.Gly511GlufsX33	L1	Dravet syndrome	unknown	Wang, 2012
	76	c.1537delG	10	p.Glu513LysfsX31	L1	Dravet syndrome	paternal	Verbeek, 2011
	77	c.1585delA	10	p.Ile529SerfsX15	L1	Dravet syndrome	de novo	Ishii, 2017
	78	c.1585insA	10	p.Ile529AsnfsX11	L1	Dravet syndrome	unknown	Cetica, 2017
	79	c.1596delA	10	p.Gly533ValfsX11	L1	Dravet syndrome	de novo	Ishii, 2017
	80	c.1628delT	10	p.Leu543XfsX1	L1	Dravet syndrome	de novo	Cetica, 2017
	81	c.1634_1638delinsT	10	p.Tyr545LeufsX12	L1	Dravet syndrome	de novo	Ishii, 2017
	82	c.1639_1640delAA	10	p.Lys547GlufsX23	L1	Dravet syndrome (2x)	unknown (2x)	Harkin, 2007; Depienne, 2009
	83	c.1639_1640insAA	10	p.Tyr549GlyfsX10	L1	Dravet syndrome	unknown	Zuberi, 2011
	84	c.1659insC	10	p.Gln554ProfsX17	L1	Dravet syndrome	de novo	Xu, 2015
	85	c.1663_2176del	10	p.Ser555AsnfsX21	L1	Dravet syndrome	de novo	Xu, 2015
	86	c.1664_1667del4ins12	10	p.Ser555PhefsX6	L1	Dravet syndrome	de novo	Zuberi, 2011
	87	c.1667delT	11	p.Leu556CysfsX2	L1	Dravet syndrome	unknown	Sun, 2008
	88	c.1679_1686del8	11	p.Arg560ProfsX8	L1	Dravet syndrome	de novo	Zuberi, 2011
	89	c.1687delC	11	p.Leu563TyrfsX60	L1	Dravet syndrome (2x)	de novo, unknown	Harkin, 2007; Zuberi, 2011
	90	c.1819insT	11	p.Ser607PhefsX21	L1	Dravet syndrome	de novo	Löfgren, 2010
	91	c.1820delC	11	p.Leu608CysfsX15	L1	SMEB, Dravet syndrome	unknown (2x)	Ohmori, 2002; Depienne, 2009
	92	c.1834insC	11	p.Arg612ProfsX16	L1	Dravet syndrome	de novo	Ishii, 2017
	93	c.1846delG	11	p.Glu616ArgfsX7	L1	Dravet syndrome	de novo	Cetica, 2017
	94	c.1873delA	11	p.Thr625ProfsX47	L1	Dravet syndrome	de novo	Depienne, 2009
	95	c.1924delC	11	p.His642ThrfsX30	L1	Dravet syndrome	de novo	Ishii, 2017
	96	c.2081_2090del10	12	p.Ser695ThrfsX7	L1	Dravet syndrome	de novo	Depienne, 2009
	97	c.2088_2091delTTTC	12	p.Ser696SerfsX8	L1	Dravet syndrome	de novo	Lim, 2011
	98	c.2100delC	12	p.Met701TrpfsX4	L1	Dravet syndrome	de novo	Xu, 2015
	99	c.2118_2119insAA	12	p.Pro707AsnfsX9	L1	Dravet syndrome	de novo	Kearney, 2006
	100	c.2120delC	12	p.Pro707LeufsX8	L1	Dravet syndrome	de novo	Ohmori, 2002
	101	c.2133_2134delACinsT	12	p.Gln711HisfsX4	L1	Dravet syndrome	de novo	Depienne, 2009
	102	c.2196_2197insCACCCTGT	13	p.Lys733HisfsX17	L1	Dravet syndrome	unknown	Fujiwara, 2003
	103	c.2213delG	13	p.Trp738CysfsX9	L1	Dravet syndrome	unknown	Hattori, 2008
	104	c.2240delT	12	p.Ile747ThrfsX9	L1	Dravet syndrome	de novo	Ishii, 2017
	105	c.2277insAACA	13	p.Val760fsX13	D2/S1	Dravet syndrome	de novo	Lin, 2013
	106	c.2299_2302insGACC	13	p.Pro768ArgfsX5	D2/S1	Dravet syndrome	de novo	Xu, 2015
	107	c.2303_2306insGACC	13	p.Pro768ProfsX15	D2/S1	Dravet syndrome	unknown	Sun, 2010
	108	c.2318_2319insT	13	p.Ile774HisfsX25	D2/S1	Dravet syndrome	de novo	Xu, 2015
	109	c.2421delC	14	p.Phe807LeufsX11	D2/S2	Dravet syndrome	de novo	Zuberi, 2011
	110	c.2427delG	14	p.Ile810SerfsX8	D2/S1	Dravet syndrome	de novo	Löfgren, 2010
	111	c.2473_2476delTACT	14	p.Tyr825fsX16	D2/S3	Dravet syndrome	de novo	Martin 2011
	112	c.2504_2508delTTGAC	14	p.Phe835TrpfsX7	D2/S3	Dravet syndrome	de novo	Depienne, 2009
	113	c.2505insT	14	p.Asp836XfsX1	D2/S3	Dravet syndrome	de novo	Zuberi, 2011
	114	c.2523_2524delGC	14	p.Leu842XfsX1	D2/S3	Dravet syndrome	inherited	Xu, 2015
	115	c.2528delG	14	p.Gly842fsX12	D2/S3	Dravet syndrome with a benign outcome	de novo	Buoni, 2006
	116	c.2538delA	14	p.Glu846AspfsX31	D2/S3	Dravet syndrome	unknown	Ishii, 2017
	117	c.2543delG	14	p.Gly848AspfsX29	D2/S3	Dravet syndrome	de novo	Depienne, 2009
	118	c.2544insA	14	p.Leu849ThrfsX66	D2/S3	Dravet syndrome	unknown	Depienne, 2009
	119	c.2562delA	14	p.Leu855TyrfsX22	D2/S3-S4	Dravet syndrome	de novo	Harkin, 2007; Heron, 2010
	120	c.2569delG	14	p.Val857PhefsX20	D2/S4	Dravet syndrome	unknown	Depienne, 2009
	121	c.2591delT	14	p.Leu864ArgfsX13	D2/S4	Dravet syndrome	de novo	Zuberi, 2011
	122	c.2603delA	15	p.Lys868SerfsX9	D2/S4	Dravet syndrome	de novo	Xu, 2015
	123	c.2608_2614delGCAAAAT	15	p.Ala870LeufsX5	D2/S4	Dravet syndrome	de novo	Marini, 2007
	124	c.2635delC	15	p.Leu879fsX	D2/S4-S5	Dravet syndrome	de novo	Depienne, 2009
	125	c.2639delT	15	p.Ile880LysfsX14	D2/S4-S5	Dravet syndrome	unknown	Depienne, 2009
	126	c.2665delG	15	p.Ala889LeufsX5	D2/S4-S5	Dravet syndrome	de novo	Zuberi, 2011
	127	c.2675delA	15	p.Asn892IlefsX2	D2/S5	Dravet syndrome	de novo	Singh, 2009
	128	c.2717delT	15	p.Val906GlyfsX29	D2/S5	Dravet syndrome	de novo	Ishii, 2017
	129	c.2752delG	15	p.Asp918IlefsX17	D2/S5	Dravet syndrome	unknown	Sun, 2010
	130	c.2785delC	15	p.Leu929SerfsX6	D2/S5	Dravet syndrome + accute encephalopathy	unknown	Tsuji, 2011
	131	c.2805insT	15	p.Asp936fsX	P2	unclassified, Dravet syndrome	unknown (2x)	Löfgren, 2010, Orrico, 2009; Ozmen, 2011
	132	c.2827_2830delATTG	15	p.Ile943CysfsX10	P2	Dravet syndrome	de novo	Depienne, 2009
	133	c.2835delC	15	p.Arg946AlafsX8	P2	Dravet syndrome	de novo	Fujiwara, 2003
	134	c.2869_2878delTGGGACTGTA	15	p.Asp958ArgfsX13	P2	Dravet syndrome	de novo	Xu, 2015
	135	c.2872delG	15	p.Asp958ThrfsX16	P2	Dravet syndrome	unknown	Zuberi, 2011
	136	c.2874delC	15	p.Cys959ValfsX15	P2	Dravet syndrome	de novo	Sugawara T, 2002
	137	c.2887delC	15	p.Leu963PhefsX1	P2	Dravet syndrome	de novo	Usluer, 2016
	138	c.2908insA	15	p.Thr970AsnfsX9	D2/S6	Dravet syndrome	de novo	Zuberi, 2011
	139	c.2916_2919delCATG	15	p.Phe972LeufsX5	D2/S6	Dravet syndrome	de novo	Mancardi, 2006
	140	c.2947del	15	p.Val983SerfsX2	D2/S6	Dravet syndrome	de novo	Xu, 2015
	141	c.2958delC	15	p.Leu988TrpfsX5	D2/S6	Dravet syndrome	de novo	Ishii, 2017
	142	c.2971_2972delCTinsG	15	p.Leu991fsX2	D2/S6	Dravet syndrome	de novo	Kwong 2012
	143	c.2980_2981delTC	16	p.Ser994IlefsX2	L2	Dravet syndrome	de novo	Xu, 2015
	144	c.3006delC	16	p.Thr1003LeufsX7	L2	Dravet syndrome	de novo	Ohmori, 2002
	145	c.3017delA	16	p.Asp1006ValfsX4	L2	Dravet syndrome	de novo	Xu, 2015
	146	c.3062_3066delAAGGA	16	p.Lys1021SerfsX10	L2	Dravet syndrome	de novo	Xu, 2015
	147	c.3096delA	16	p.Glu1032AspfsX14	L2	Dravet syndrome	de novo	Harkin, 2007
	148	c.3105delA	16	p.Gln1035HisfsX11	L2	Dravet syndrome	de novo	Ishii, 2017
	149	c.3173_3176delAAGA	16	p.Lys1058ThrfsX21	L2	Dravet syndrome	de novo	Mancardi, 2006
	150	c.3178_3181insAGTT	16	p.Cys1061fsX	L2	Dravet syndrome	de novo	Depienne, 2009
	151	c.3190_3193delAATC	16	p.Asn1064IlefsX15	L2	Dravet syndrome	unknown	Orrico, 2009
	152	c.3195_3196delTA	16	p.Thr1066SerfsX8	L2	Dravet syndrome	de novo	Nabbout, 2003
	153	c.3297_3298insAA	16	p.Ser1100LysfsX8	L2	Dravet syndrome	de novo	Claes, 2001
	154	c.3282delA	16	p.Lys1094AsnfsX13	L2	Dravet syndrome	unknown	Cetica, 2017
	155	c.3307_3308delAT	16	p.Met1103fsX20	L2	Dravet syndrome	unknown	Wang, 2012
	156	c.3327_3328delCA	16	p.Leu1111TyrfsX12	L2	Dravet syndrome	de novo	Ishii, 2017
	157	c.3347delC	16	p.Pro1116GlnfsX4	L2	Dravet syndrome	de novo	Marini, 2007
	158	c.3388delG	16	p.Glu1130LysfsX16	L2	Dravet syndrome	de novo	Ishii, 2017
	159	c.3405delA	16	p.Glu1135AspfsX11	L2	Dravet syndrome	unknown	Löfgren, 2010
	160	c.3438_3441delTGAA	17	p.Asn1146fsX17	L2	Dravet syndrome	de novo	Wang, 2012
	161	c.3448_3449delAG	17	p.Ser1150LeufsX5	L2	Dravet syndrome	unknown	Zuberi, 2011
	162	c.3462delT	17	p.Ser1155AlafsX9	L2	Dravet syndrome (2x)	de novo, unknown	Harkin, 2007; Zuberi, 2011
	163	c.3462_3463insT	17	p.Gly1154GlyfsX2	L2	Dravet syndrome	de novo	Sun, 2010
	164	c.3477delC	17	p.Ile1159MetfsX5	L2	Dravet syndrome	de novo	Xu, 2015
	165	c.3483_3489del7	17	p.Pro1162LysfsX5	L2	Dravet syndrome	unknown	Zuberi, 2011
	166	c.3485delC	17	p.Pro1162LeufsX2	L2	Dravet syndrome	maternal	Ishii, 2017
	167	c.3487delG	17	p.Val1163fsX	L2	Dravet syndrome	de novo	Xu, 2015
	168	c.3497delA	17	p.Gln1166ArgfsX3	L2	Dravet syndrome	de novo	Ishii, 2017
	169	c.3524_3525delTT	17	p.Leu1175ArgfsX8	L2	Dravet syndrome	de novo	Fukuma, 2004
	170	c.3539_3542del4	17	p.Cys1180SerfsX27	L2	Dravet syndrome	unknown	Zuberi, 2011
	171	c.3561_3562delAA	18	p.Arg1188IlefsX28	L2	Dravet syndrome	de novo	Harkin, 2007
	172	c.3568delA	18	p.Lys1190SerfsX18	L2	Dravet syndrome	unknown	Cetica, 2017
	173	c.3574_3575delinsACAAAGATTCCACAT	18	p.Cys1192ThrfsX29	L2	Dravet syndrome	de novo	Ishii, 2017
	174	c.3608delA	18	p.Gln1203HisfsX5	L2	Dravet syndrome	unknown	McArdle EJ, 2008
	175	c.3642_3643insTA	18	p.Val1215fsX	L2	Dravet syndrome	unknown	Nabbout, 2003
	176	c.3701delC	18	p.Ala1234ValfsX36	L2	Dravet syndrome	de novo	Cetica, 2017
	177	c.3705delGins22	18	p.Leu1235fsX8	D3/S1	Dravet syndrome	de novo	Mancardi, 2006
	178	c.3718delA	19	p.Ile1240fsX1269	D3/S1-S2	Dravet syndrome	unknown	Wang, 2012
	179	c.3719_3720insGATA	19	p.Ile1240fsX1244	D3/S1-S2	Dravet syndrome	de novo	present work
	180	c.3724_3725insAT	19	p.Asp1243LeufsX28	D3/S1-S2	Dravet syndrome (2x), intractable epilepsy	de novo (2x), unknown	Marini, 2007; Sun, 2010; Wang, 2012
	181	c.3726_3727insAT	19	p.Asp1243MetfsX28	D3/S1-S2	Dravet syndrome (2x)	de novo (2x)	Xu, 2015; Cetica, 2017
	182	c.3737insA	19	p.Thr1247AspfsX3	D3/S1-S2	Dravet syndrome	de novo	Depienne, 2009
	183	c.3773_3775del3ins8	19	p.Val1258_Phe1259delinsAsp,Ser,LeufsX14	D3/S1-S2	Dravet syndrome	unknown	Zuberi, 2011
	184	c.3802_3812delCTTCTAAAATG	19	p.Leu1268GlyfsX22	D3/S2	Dravet syndrome	de novo	Xu, 2015
	185	c.3807delA	19	p.Lys1270AsnfsX21	D3/S2	Dravet syndrome	de novo	Zucca, 2008
	186	c.3829delG	19	p.Gly1310GlufsX9	D3/S2	Dravet syndrome	unknown	Zuberi, 2011
	187	c.3852delG	19	p.Trp1284CysfsX7	D3/S3	Dravet syndrome (2x)	de novo (2x)	Petrelli, 2012; Cetica, 2017
	188	c.3874_3875insT	19	p.Asp1293XfsX1	D3/S3	Dravet syndrome (2x)	unknown (2x)	Cetica, 2017
	189	c.3878delA	19	p.Asp1293ValfsX7	D3/S3	Dravet syndrome (2x)	1x familial, 1x paternal	Marini, 2007; Depienne, 2009
	190	c.3899delC	20	p.Thr1300Lysfs19	D3/S3	Dravet syndrome	de novo	Ishii, 2017
	191	c.3925_3934delinsTCTCTCAGG	20	p.Leu1309SerfsX10	D3/S4	Dravet syndrome	de novo	Ishii, 2017
	192	c.3931delG	20	p.Ala1311ProfsX8	D3/S4	Dravet syndrome	de novo	Zuberi, 2011
	193	c.3957_3958delAG	20	p.Arg1319SerfsX12	D3/S4	Dravet syndrome	de novo	Depienne, 2009
	194	c.3968delC	20	p.Pro1323LeufsX2	D3/S4	Dravet syndrome (2x)	de novo, unknown	Heron, 2010; Zuberi, 2011
	195	c.3970_3971insCT	20	p.Leu1324ProfsX2	D3/S4	Dravet syndrome	de novo	Xu, 2015
	196	c.3972_3973insT	20	p.Arg1325XfsX1	D3/S4-S5	Dravet syndrome	de novo	Lin, 2013
	197	c.4011_4012insTG	21	p.Asn1338fsX	D3/S4-S5	Dravet syndrome	de novo	Wang, 2012
	198	c.4054delC	21	p.Leu1352TrpfsX8	D3/S4-S5	Dravet syndrome	unknown	Sanchez-Carpintero, 2013
	199	c.4022_4023delTA	21	p.Leu1341TrpfsX37	D3/S4-S5	Dravet syndrome	unknown	Depienne, 2009
	200	c.4049_4050delTG	21	p.Val1350AlafsX28	D3/S5	Dravet syndrome	de novo	Wang, 2012
	201	c.4078delA	21	p.Ile1360PhefsX7	D3/S5	Dravet syndrome	de novo	Löfgren, 2010
	202	c.4089delC	21	p.Met1364TrpfsX3	D3/S5	Dravet syndrome	unknown	Ishii, 2017
	203	c.4127_4128delGT	21	p.Cys1376TyrfsX2	P3	Dravet syndrome	de novo	Lim, 2011
	204	c.4133delA	21	p.Asn1378ThrfsX13	P3	Dravet syndrome	de novo	Depienne, 2009
	205	c.4189delC	21	p.Leu1397fsX	P3	Dravet syndrome	unknown	Depienne, 2009
	206	c.4201_4202delGA	21	p.Glu1401LysfsX3	P3	Dravet syndrome	unknown	Depienne, 2009
	207	c.4205 4208delGAAA	21	p.Arg1402MetfsX9	P3	Dravet syndrome (2x)	de novo (2x)	Yordanova, 2011; Zuberi, 2011
	208	c.4229delA	21	p.Asn1410fsX1411	P3	Dravet syndrome	de novo	Kwong 2012
	209	c.4233_4234insAT	21	p.Ile1412fsX	P3	Dravet syndrome	de novo	Jiang 2016
	210	c.4244_4245delTT	21	p.Phe1415fsX	P3	Dravet syndrome (2x)	de novo (2x)	Depienne, 2009; Sun, 2010
	211	c.4245delT	21	p.Phe1415LeufsX4	P3	Dravet syndrome	de novo	Ishii, 2017
	212	c.4254delA	21	p.Gly1419AspfsX19	P3	Dravet syndrome	de novo	Depienne, 2009
	213	c.4286_4290delCCACAinsATGTCC	22	p.Ala1429AspfsX15	P3	Dravet syndrome, SMEB	unknown	Ohmori, 2002
	214	c.4296delA	23	p.Lys1432LysfsX6	P3	Dravet syndrome	de novo	Lim, 2011
	215	c.4338_6030del	23	p.Asn1446fs	P3	Dravet syndrome	de novo	Xu, 2015
	216	c.4363_4366delGAAA	23	p.Glu1455ValfsX20	P3	Dravet syndrome	de novo	Depienne, 2009
	217	c.4385_4389delACTTT	23	p.Tyr1462CysfsX22	D3/S6	Dravet syndrome	de novo	Depienne, 2009
	218	c.4402_4406delCAAGA	23	p.Gln1468ArgfsX14	D3/S6	Dravet syndrome	de novo	Usluer, 2016
	219	c.4448_4449insTA	23	p.Asp1484fsX	L3	Dravet syndrome (2x)	unknown (2x)	Löfgren, 2010; Ozmen 2011
	220	c.4472insA	23	p.Lys1492GlufsX18	L3	Dravet syndrome	de novo	Ishii, 2017
	221	c.4486delC	24	p.Gly1495ValfsX6	L3	Dravet syndrome	de novo	Mancardi, 2006
	222	c.4488delA	24	p.Asn1554LysfsX5	L3	Dravet syndrome	de novo	Lim, 2011
	223	c.4497delT	24	p.Phe1499LeufsX2	L3	Dravet syndrome	unknown	Zuberi, 2011
	224	c.4503delA	24	p.Thr1501fsX	L3	Dravet syndrome	de novo	Hang Do, 2016
	225	c.4510_4517insCAGAAGAA	24	p.Lys1506AsnfsX9	L3	Dravet syndrome	de novo	Depienne, 2009
	226	c.4526delA	24	p.Asn1509MetfsX3	L3	Dravet syndrome	de novo	Berkovic, 2006
	227	c.4539delA	24	p.Lys1513fsX1514	L3	Dravet syndrome	unknown	Wang, 2012
	228	c.4539insA	24	p.Leu1514IlefsX23	L3	Dravet syndrome	de novo	Depienne, 2009
	229	c.4545delA	24	p.Ser1516ArgfsX23	L3	Dravet syndrome	unknown	Löfgren, 2010
	230	c.4554delA	24	p.Lys1518AsnfsX21	L3	Dravet syndrome (2x)	de novo (2x)	Depienne, 2009; Xu, 2015
	231	c.4554insA	24	p.Pro1519ThrfsX18	L3	Dravet syndrome (2x), intractable epilepsy	de novo, unknown (3x)	Löfgren, 2010; Zuberi, 2011; Wang, 2012
	232	c.4558delC	24	p.Gln1520fsX1538	L3	Dravet syndrome	de novo	Kwong, 2012
	233	c.4577delC	24	p.Pro1526GlnfsX13	L3	Dravet syndrome	unknown	Zuberi, 2011
	234	c.4589_4590insA	24	p.Phe1530LeufsX7	L3	Dravet syndrome	de novo	Marini, 2007
	235	c.4611_4645insCGTAACCAGACAAGTTTTTGACATAAGCATCATGA	25	p.Ile1549ThrfsX2	D4/S1	Dravet syndrome	de novo	Xu, 2015
	236	c.4629insT	25	p.Asp1544fsX	D4/S1	Dravet syndrome	unknown	Zuberi, 2011
	237	c.4657_4668del11	25	p.Leu1553HisfsX8	D4/S1	Dravet syndrome	de novo	Zuberi, 2011
	238	c.4662delC	25	p.Asn1554LysfsX4	D4/S2	Dravet syndrome	de novo	Lim, 2011
	239	c.4679delTinsAG	25	p.Val1560GlufsX5	D4/S2	Dravet syndrome	unknown	Wang, 2012
	240	c.4713delC	25	p.Ile1572PhefsX19	D4/S2	Dravet syndrome	unknown	Ishii, 2017
	241	c.4720delT	25	p.Ser1574HisfsX17	D4/S2	Dravet syndrome	unknown	Depienne, 2009
	242	c.4755delT	25	p.Thr1585fsX1590	D4/S2	Dravet syndrome	unknown	Wang, 2012
	243	c.4763_4764insT	25	p.Cys1588CysfsX21	D4/S2	Dravet syndrome	de novo	Orrico, 2009
	244	c.4781_4784delCTCT	25	p.Ser1594fsX1616	D4/S2	Dravet syndrome	de novo	Wang, 2012
	245	c.4783_4784delCT	25	p.Leu1595ThrfsX13	D4/S2	Dravet syndrome	unknown	Wang, 2012
	246	c.4823delA	25	p.Asp1608ValfsX10	D4/S3	Dravet syndrome	unknown	Sun, 2010
	247	c.4827delT	25	p.Phe1609LeufsX9	D4/S3	Dravet syndrome	de novo	Depienne, 2009
	248	c.4829_4830insTG	25	p.Val1611TrpfsX8	D4/S3	Dravet syndrome	de novo	Xu, 2015
	249	c.4841delT	25	p.Leu1614ProfsX4	D4/S3	Dravet syndrome	de novo	Zuberi, 2011
	250	c.4879_4883insAAGTA	25	p.Tyr1628XfsX1	D4/S3-S4	Dravet syndrome	de novo	Xu, 2015
	251	unknown	25	p.Ser1615fs	D4/S3-S4	Dravet syndrome	unknown	Lee, 2015
	252	c.4884_4888insAAGTA	26	p.Tyr1628fsX	D4/S4	Dravet syndrome	de novo	Sun 2010
	253	unknown	26	p.Leu1634fsX	D4/S4	Dravet syndrome	unknown	Rilstone, 2012
	254	c.4911_4914delGATC	26	p.Ile1638ValfsX11	D4/S4	Dravet syndrome	unknown	Depienne, 2009
	255	c.4949insT	26	p.Lys1651GlnfsX22	D4/S4	SMEB, Dravet syndrome (2x)	de novo (3x)	Harkin, 2007; Vadlamudi, 2010
	256	c.4989delGinsCC	26	p.Leu1663PhefsX10	D4/S4-S5	Dravet syndrome	de novo	Zuberi, 2011
	257	c.4993_4996insATGT	26	p.Ser1666TyrfsX8	D4/S4-S5	Dravet syndrome	de novo	Xu, 2015
	258	c.5003delC	26	p.Pro1668LeufsX12	D4/S4-S5	Dravet syndrome	de novo	Xu, 2015
	259	c.5009_5011delTGTT	26	p.Leu1670LeufsX9	D4/S4-S5	Dravet syndrome (6x)	de novo, unknown, de novo (3x), unknown	Claes, 2001; Sugawara T, 2002; Mancardi, 2006; Depienne, 2009; Löfgren, 2010
	260	c.5010_5013delGTTT	26	p.Phe1671ThrfsX8	D4/S4-S5	Dravet syndrome	de novo	Xu, 2015
	261	c.5040delC	26	p.Met1681CysfsX34	D4/S5	Dravet syndrome	de novo	Depienne, 2009
	262	c.5041_5042insAA	26	p.Met1681LysfsX35	D4/S5	Dravet syndrome	de novo	Mancardi, 2006
	263	c.5045_5046insGTT	26	p.Phe1682fsX2011	D4/S5	Dravet syndrome	unknown	Wang, 2012
	264	c.5081_5082insAT	26	p.Tyr1694TyrfsX22	D4/S5	Dravet syndrome	de novo	Zuberi, 2011
	265	c.5083delG	26	p.Val1695LeufsX20	D4/S5	CGE, Dravet syndrome (2x)	de novo, unknown (2x)	Rudolf 2007; Depienne, 2009; Löfgren, 2010
	266	c.5086_5987delAA	26	p.Lys1696GlufsX7	D4/S6	Dravet syndrome	de novo	Orrico, 2009
	267	c.5100insG	26	p.Ile1701AspfsX3	P4	Dravet syndrome	de novo	Zuberi, 2011
	268	c.5186insT	26	p.Leu1729PhefsX9	P4	Dravet syndrome	de novo	Depienne, 2009
	269	c.5239_5240insAA	26	p.Asn1747LysfsX33	P4	Dravet syndrome	familial	Gennaro E, 2003
	270	c.5250_5252delCTCinsGG	26	p.Ser1750ArgfsX29	P4	Dravet syndrome	de novo	Sun, 2010
	271	c.5250_5251insGG	26	p.Ser1751GlyfsX29	P4	Dravet syndrome	de novo	Xu, 2015
	272	c.5284_5291insGGAATTTT	26	p.Phe1764LeufsX18	D4/S6	Dravet syndrome	de novo	Xu, 2015
	273	c.5291insT	26	p.Phe1765LeufsX30	D4/S6	Dravet syndrome	unknown	Fujiwara, 2003
	274	c.5295_5298delTTTT	26	p.Phe1765LeufsX13	D4/S6	Dravet syndrome	de novo	Marini, 2007
	275	c.5297_5298delTT	26	p.Phe1766CysfsX28	D4/S6	Dravet syndrome	de novo	Xu, 2015
	276	c.5329delG	26	p.Val1777TrpfsX2	D4/S6	Dravet syndrome	de novo	present work
	277	c.5334delG	26	p.Asn1779ThrfsX22	D4/S6	Dravet syndrome	unknown	Sun, 2010
	278	c.5349_5352insGGTC	26	p.Ile1785GlyfsX11	D4/S6	Dravet syndrome	de novo	Xu, 2015
	279	c.5363_5364insTGACTTT	26	p.Phe1789AspfsX8	C-terminal	Dravet syndrome	unknown	Wallace, 2003
	280	c.5367_5368delCA	26	p.Phe1789LeufsX5	C-terminal	Dravet syndrome	unknown	Marini, 2007
	281	c.5414_5415delTT	26	p.Phe1805fsX	C-terminal	Dravet syndrome	de novo	Nabbout, 2003
	282	c.5488_5489delCA	26	p.Gln1830ValfsX6	C-terminal	Dravet syndrome	de novo	Ishii, 2017
	283	c.5493delT	26	p.Phe1831LeufsX27	C-terminal	Dravet syndrome	maternal	Depienne, 2010
	284	c.5506insG	26	p.Glu1836GlyfsX25	C-terminal	Dravet syndrome	unknown	Depienne, 2009
	285	c.5531_5534delCAAA	26	p.Lys1846SerfsX11	C-terminal	Dravet syndrome (12x), SMEB (2x), cryptogenic focal epilepsy	de novo (10x), unknown (5x)	Claes, 2001; Wallace, 2003; Kearney, 2006; Mancardi, 2006; Harkin, 2007; Zucca, 2008; Depienne, 2009; Löfgren, 2010; Nicita, 2010; Sun, 2010; Zuberi, 2011; Petrelli, 2012; Okumura, 2012; Cetica, 2017
	286	c.5536_5539delAAAC	26	p.Lys1846SerfsX11	C-terminal	Dravet syndrome (3x)	de novo (2x), unknown	Lee, 2015; Xu, 2015; Ishii, 2017
	287	c.5574insT	26	p.Gly1859TrpfsX2	C-terminal	Dravet syndrome (2x)	unknown (2x)	Depienne, 2009, Cetica, 2017
	288	c.5599insA	26	p.Ile1867AsnfsX78	C-terminal	Dravet syndrome	unknown	Depienne, 2009
	289	c.5600delT	26	p.Ile1867ThrfsX10	C-terminal	Dravet syndrome	de novo	Depienne, 2009
	290	unknown	26	p.Thr1872fsX	C-terminal	Dravet syndrome	unknown	Rilstone, 2012
	291	c.5620_5627delCGGGTTCT	26	p.Val1875ArgfsX67	C-terminal	Dravet syndrome	de novo	Marini, 2007
	292	c.5640_5645delAGAGATinsCTAGAGTA	26	p.Gly1880GlyfsX129	C-terminal	Dravet syndrome	unknown	Ohmori, 2002
	293	c.5657delG	26	p.Arg1886GlnfsX25	C-terminal	Dravet syndrome	de novo	Nabbout, 2003
	294	c.5668delG	26	p.Glu1890LysfsX21	C-terminal	Dravet syndrome	de novo	Nabbout, 2003
	295	c.5708_5711insATCA	26	p.Gln1904GlnfsX42	C-terminal	Dravet syndrome	unknown	Sugawara, 2002
	296	c.5733_5734delAC	26	p.Arg1912LysfsX32	C-terminal	Dravet syndrome	de novo	Zuberi, 2011
	297	c.5771delG	26	p.Arg1924LeufsX8	C-terminal	Dravet syndrome	de novo	Djemie, 2016
		Nonsense mutations
		Nucleotide change	Exon	Predicted protein change	Protein domain	Phenotype	Inheritance	Reference
	1	c.7C>T	1	p.Gln3X	N-terminal	Dravet syndrome (2x)	de novo (2x)	Claes, 2003; Lim, 2011
	2	c.28G>T	1	p.Gly10X	N-terminal	Dravet syndrome-like	not available	Löfgren, 2010
	3	c.55A>T	1	p.Arg19X	N-terminal	Dravet syndrome	unknown	Lee, 2015
	4	c.58G>T	1	p.Glu20X	N-terminal	Dravet syndrome (2x), intractable epilepsy	1x de novo, unknown (2x)	Ceulemans, 2004; Depienne, 2009; Wang, 2012
	5	c.76G>T	1	p.Glu26X	N-terminal	Dravet syndrome	unknown	Zuberi, 2011
	6	c.121A>T	1	p.Lys41X	N-terminal	Dravet syndrome	de novo	Xu, 2015
	7	c.172G>T	1	p.Gly58X	N-terminal	Dravet syndrome, epileptic encephalopathy	de novo (2x)	Zuberi, 2011; Barba, 2014
	8	c.195T>A	1	p.Tyr65X	N-terminal	Dravet syndrome	de novo	Zucca, 2008
	9	c.249C>G	1	p.Tyr83X	N-terminal	Dravet syndrome (3x), SMEB	de novo (3x)	Nabbout, 2003; Mancardi, 2006; Marini, 2007
	10	c.332T>G	2	p.Leu111X	N-terminal	Dravet syndrome	de novo	Ishii, 2017
	11	c.383C>A	2	p.Ser128X	D1/S1	Dravet syndrome (2x), FS+	de novo (2x), unknown	Nabbout, 2003; Mancardi, 2006; Zuberi, 2011
	12	c.458G>A	3	p.Trp153X	D1/S1-S2	Dravet syndrome (2x), SMEB	unknown (3x)	Löfgren, 2010; Zuberi, 2011; Ozmen, 2011
	13	c.495T>A	4	p.Tyr165X	D1/S2	Dravet syndrome	de novo	Nabbout, 2003
	14	c.539T>G	4	p.Leu180X	D1/S2-S3	Dravet syndrome	de novo	Cetica, 2017
	15	c.569G>A	4	p.Trp190X	D1/S3	Dravet syndrome	de novo	Kwong, 2012
	16	c.570G>A	4	p.Trp190X	D1/S3	Dravet syndrome	de novo	Marini, 2007
	17	c.575G>A	4	p.Trp192X	D1/S3	Dravet syndrome	de novo	Depienne, 2009
	18	c.606C>A	5	p.Tyr202X	D1/S3-S4	Dravet syndrome	de novo	Wang, 2012
	19	c.664C>T	5	p.Arg222X	D1/S4	Dravet syndrome (17x), intractable epilepsy, SMEB (2x)	de novo (13x), unknown (7x)	Claes, 2001; Nabbout, 2003; Fukuma, 2004; Harkin, 2007; Depienne, 2009; Orrico, 2009; Vadlamudi, 2010; Zuberi, 2011; Lemke 2012; Wang, 2012; Lee, 2015; Xu, 2015; Cetica, 2017
	20	c.736A>T	6	p.Lys246X	D1/S4-S5	Dravet syndrome (2x)	maternal (2x)	Morimoto, 2006
	21	c.799C>T	6	p.Gln267X	P1	Dravet syndrome	de novo	Wang, 2012
	22	c.865G>T	6	p.Glu289X	P1	Dravet syndrome (2x)	maternal, de novo	Nabbout, 2003; Mancardi, 2006; Orrico, 2009
	23	c.931G>T	6	p.Glu311X	P1	Dravet syndrome	de novo	Cetica, 2017
	24	c.962C>G	6	p.Ser321X	P1	Dravet syndrome	de novo	Depienne, 2009
	25	c.969T>A	7	p.Tyr323X	P1	Dravet syndrome (2x)	de novo (2x)	Mancardi, 2006; Nicita, 2010
	26	c.1035T>A	8	p.Cys345X	P1	Dravet syndrome	de novo	Zuberi, 2011
	27	c.1042G>T	8	p.Gly348X	P1	Dravet syndrome	de novo	Mancardi, 2006
	28	c.1053T>A	8	p.Cys351X	P1	Dravet syndrome	unknown	Kwong 2012
	29	c.1066A>T	8	p.Arg356X	P1	Dravet syndrome	de novo	Ishii, 2017
	30	c.1129C>T	8	p.Arg377X	P1	Dravet syndrome (8x)	de novo (7x), unknown	Mancardi, 2006; Depienne, 2009; Löfgren, 2010; Wang, 2012; Zuberi, 2011; Xu, 2015
	31	c.1151G>A	8	p.Trp384X	P1	Dravet syndrome	de novo	Ishii, 2017
	32	c.1165C>T	8	p.Gln389X	P1	Dravet syndrome	unknown	Nabbout, 2003
	33	c.1197C>A	9	p.Tyr399X	P1	Dravet syndrome	de novo	Harkin, 2007
	34	c.1291C>T	9	p.Glu431X	P1	Dravet syndrome	unknown	Zuberi, 2011
	35	c.1303G>T	9	p.Glu435X	L1	Dravet syndrome	de novo	Fukuma, 2004
	36	c.1315C>T	9	p.Gln439X	L1	unclassified, Dravet syndrome	unknown, de novo	Depienne, 2009; Wang, 2012
	37	c.1345G>T	9	p.Glu449X	L1	Dravet syndrome	de novo	Xu, 2015
	38	c.1348C>T	9	p.Gln450X	L1	Dravet syndrome (3x)	de novo (3x)	Depienne, 2009; Löfgren, 2010; Kwong, 2012
	39	c.1366G>T	9	p.Glu456X	L1	Dravet syndrome (2x)	de novo (2x)	Depienne, 2009; Löfgren, 2010
	40	c.1378C>T	10	p.Gln460X	L1	Dravet syndrome, SMEB	unknown (2x)	Löfgren, 2010; Zuberi, 2011
	41	c.1492A>T	10	p.Arg498X	L1	Dravet syndrome	de novo	Depienne, 2009
	42	c.1516C>T	10	p.Gln506X	L1	Dravet syndrome	de novo	Xu, 2015
	43	c.1537G>T	10	p.Glu513X	L1	Dravet syndrome	unknown	Depienne, 2009
	44	c.1624C>T	10	p.Arg542X	L1	Dravet syndrome (9x), unclassified	maternal 2x, de novo (3x), unknown (5x)	Depienne, 2006; Mancardi, 2006; Marini, 2007; Depienne, 2009; Löfgren, 2010; Sun, 2010; Zuberi, 2011; Lee, 2015
	45	c.1702C>T	11	p.Arg568X	L1	Dravet syndrome (6x), unclassified (2x)	de novo, unknown, de novo, unknown, unknown (2x)	Ohmori, 2002; Marini, 2007; Zuberi, 2011
	46	c.1738C>T	11	p.Arg580X	L1	Dravet syndrome (6x)	inherited, de novo (3x), unknown (2x)	Depienne, 2009; Löfgren, 2010; Arlier, 2010; Zuberi, 2011; Xu, 2015
	47	c.1804G>T	11	p.Glu602X	L1	Dravet syndrome (2x)	de novo (2x)	Depienne, 2009; Xu, 2015
	48	c.1834C>T	11	p.Arg612X	L1	Dravet syndrome	de novo	Sun, 2008
	49	c.1837C>T	11	p.Arg613X	L1	Dravet syndrome (9x), unclassified (2x)	de novo (6x), unknown (4x)	Kearney, 2006; Mancardi, 2006; Depienne, 2009; Zuberi, 2011; Wang, 2012; Moehring, 2013; Lee, 2015; Xu, 2015; Cetica, 2017
	50	c.2071A>T	12	p.Lys691X	L1	Dravet syndrome	de novo	Xu, 2015
	51	c.2131C>T	12	p.Gln711X	L1	Dravet syndrome (2x)	de novo, unknown	Lee, 2015; Ishii, 2017
	52	c.2134C>T	12	p.Arg712X	L1	Dravet syndrome (19x), intractable epilepsy, unclassified	de novo (10x), unknown (11x)	Ohmori, 2002; Sugawara T, 2002; Fukuma, 2004; Depienne, 2009; Zuberi, 2011; Wang, 2012; Moehring, 2013; Lee, 2015; Xu, 2015; Hang Do, 2016; Cetica, 2017
	53	c.2213G>A	13	p.Trp738X	L1	Dravet syndrome	de novo	Xu, 2015
	54	c.2214G>A	13	p.Trp738X	L1	Dravet syndrome	de novo	Kwong, 2012
	55	c.2243G>A	13	p.Trp748X	L1	Dravet syndrome	unknown	Wang, 2012
	56	c.2259T>G	13	p.Tyr753X	L1	Dravet syndrome	unknown	Hang Do, 2016
	57	c.2261G>A	13	p.Trp754X	L1	Dravet syndrome (2x)	de novo, unknown	Ishii, 2017; Cetica, 2017
	58	c.2264T>G	13	p.Leu755X	L1	Dravet syndrome	de novo	Löfgren, 2010
	59	c.2370T>A	13	p.Tyr790X	D2/S1-S2	Dravet syndrome	de novo	Depienne, 2009
	60	c.2495G>A	14	p.Trp832X	D2/S3	Dravet syndrome	unknown	Depienne, 2009
	61	c.2584C>T	15	p.Arg862X	D2/S4	Dravet syndrome (3x)	unknown (2x), de novo	Lee, 2015; Xu, 2015; Ishii, 2017
	62	c.2593C>T	15	p.Arg865X	D2/S4	Dravet syndrome (4x), intractable epilepsy	de novo, unknown (3x), paternal	Ohmori, 2002; Depienne, 2009; Lim, 2011; Wang, 2012; Xu, 2015
	63	c.2678T>A	15	p.Leu893X	D2/S5	Dravet syndrome (2x)	de novo, maternal	Mancardi, 2006; Xu, 2015
	64	c.2796G>A	15	p.Trp932X	P2	Dravet syndrome (2x)	de novo, unknown	Claes, 2003; Löfgren, 2010
	65	c.2855G>A	15	p.Trp952X	P2	Dravet syndrome (2x)	Unknown (2x)	Fujiwara, 2003; Fukuma, 2004
	66	c.2893C>T	15	p.Gln965X	P2	Dravet syndrome	unknown	Harkin, 2007
	67	c.2904C>A	15	p.Cys968X	D2/S6	Dravet syndrome (2x)	de novo (2x)	Depienne, 2009; Wang, 2012
	68	c.3061G>T	16	p.Glu1021X	L2	Dravet syndrome	de novo	Nicita, 2010
	69	c.3079A>T	16	p.Lys1027X	L2	Dravet syndrome	de novo	Ohmori, 2002
	70	c.3103C>T	16	p.Gln1035X	L2	Dravet syndrome	unknown	Ishii, 2017
	71	c.3106C>T	16	p.Gln1036X	L2	Dravet syndrome	de novo	Xu, 2015
	72	c.3139G>T	16	p.Glu1047X	L2	Dravet syndrome	de novo	Zuberi, 2011
	73	c.3160C>T	16	p.Gln1036X	L2	Dravet syndrome	de novo	Lim, 2011
	74	c.3295G>T	16	p.Glu1099X	L2	Dravet syndrome (3x)	de novo (3x)	Mancardi, 2006; Depienne, 2009; Riva D, 2009
	75	c.3306C>A	16	p.Tyr1102X	L2	Dravet syndrome (2x)	de novo (2x)	Wang, 2012; Ishii, 2017
	76	c.3311C>A	16	p.Ser1104X	L2	Dravet syndrome	unknown	Depienne, 2009
	77	c.3373G>T	16	p.Glu1125X	L2	Dravet syndrome	de novo	Wang, 2012
	78	c.3380T>G	16	p.Leu1127X	L2	Dravet syndrome (2x)	de novo, unknown	Löfgren, 2010; Ozmen, 2011
	79	c.3418G>T	16	p.Glu1140X	L2	Dravet syndrome	de novo	[Siegler, 2008 indisponivel]; Löfgren, 2010
	80	c.3424A>T	16	p.Lys1142X	L2	Dravet syndrome	unknown	Cetica, 2017
	81	c.3439G>T	17	p.Glu1147X	L2	Dravet syndrome (2x)	de novo (2x)	Xu, 2015; Djemie, 2016
	82	c.3452C>G	17	p.Ser1151X	L2	Dravet syndrome	unknown	Depienne, 2009
	83	c.3455C>A	17	p.Ser1152X	L2	Dravet syndrome	de novo	Xu, 2015
	84	c.3496C>T	17	p.Gln1166X	L2	Dravet syndrome	de novo	Ishii, 2017
	85	c.3555T>A	17	p.Cys1185X	L2	Dravet syndrome	unknown	Zuberi, 2011
	86	c.3611G>A	18	p.Trp1204X	L2	Dravet syndrome	unknown	Sugawara T, 2002
	87	c.3615G>A	18	p.Trp1205X	L2	Dravet syndrome	de novo	Xu, 2015
	88	c.3637C>T	18	p.Arg1213X	L2	Dravet syndrome (6x), intractable epilepsy	de novo (4x), unknown (3x)	Fujiwara, 2003; Depienne, 2009; Löfgren, 2010; Zuberi, 2011; Wang, 2012; Xu, 2015
	89	c.3656G>A	18	p.Trp1219X	D3/S1	Dravet syndrome	de novo	Depienne, 2009
	90	c.3657G>A	18	p.Trp1219X	D3/S1	unclassified, Dravet syndrome	unknown, de novo	Löfgren, 2010; Zuberi, 2011
	91	c.3730C>T	19	p.Gln1244X	D3/S1-S2	Dravet syndrome	de novo	Xu, 2015
	92	c.3733C>T	19	p.Arg1245X	D3/S1-S2	Dravet syndrome (13x)	de novo (4x), unknown (8x), inherited	Nabbout, 2003; Harkin, 2007; Depienne, 2009; Löfgren, 2010; Arlier, 2010; Zuberi, 2011; Craig, 2012; Moehring, 2013; Xu, 2015; Cetica, 2017
	93	c.3757G>T	19	p.Glu1253X	D3/S1-S2	Dravet syndrome	de novo	Xu, 2015
	94	c.3783C>A	19	p.Tyr1261X	D3/S2	Dravet syndrome	de novo	Depienne, 2009
	95	c.3812G>A	19	p.Trp1271X	D3/S2	Dravet syndrome	unknown	Ohmori, 2002
	96	c.3828T>A	19	p.Tyr1276X	D3/S2	Dravet syndrome	de novo	Xu, 2015
	97	c.3829C>T	19	p.Gln1277X	D3/S2-S3	Dravet syndrome	unknown	Hattori, 2008
	98	c.3852G>A	19	p.Trp1284X	D3/S3	Dravet syndrome	unknown	Fujiwara, 2003
	99	c.3858G>A	19	p.Trp1286X	D3/S3	Dravet syndrome	de novo	Sun, 2010
	100	c.3869T>A	19	p.Leu1290X	D3/S3-S4	Dravet syndrome	de novo	Cetica, 2017
	101	c.3955A>T	20	p.Arg1319X	D3/S3-S5	Dravet syndrome	unknown	Cetica, 2017
	102	c.3985C>T	20	p.Arg1329X	D3/S4	Dravet syndrome (3x), unclassified	de novo, maternal, unknown	Depienne, 2009; Selmer KK, 2009; Zuberi, 2011
	103	c.4073G>A	20	p.Trp1358X	D3/S4	Dravet syndrome (2x)	de novo, unknown	Zuberi, 2011; Cetica, 2017
	104	c.4188C>A	21	p.Cys1396X	P3	Dravet syndrome	de novo	Xu, 2015
	105	c.4219C>T	21	p.Arg1407X	P3	Dravet syndrome (3x),	de novo (2x), unknown	Sugawara T, 2002; Fukuma, 2004; Berkovic, 2006
	106	c.4223G>A	21	p.Trp1408X	P3	Dravet syndrome (2x)	unknown, de novo	Fujiwara, 2003; Sun, 2008
	107	c.4301G>A	22	p.Trp1434X	P3	Dravet syndrome	de novo	Zucca, 2008
	108	c.4302G>A	22	p.Trp1434X	P3	Dravet syndrome	maternal	Xu, 2015
	109	c.4359T>G	23	p.Tyr1453X	P3	Dravet syndrome	de novo	Depienne, 2009
	110	c.4471A>T	24	p.Lys1491X	L3	Dravet syndrome (2x)	unknown (2x)	Zuberi, 2011; Wang, 2012
	111	c.4524T>A	24	p.Tyr1508X	L3	Dravet syndrome	unknown	Zuberi, 2011
	112	c.4547C>A	24	p.Ser1516X	L3	Dravet syndrome (9x)	unknown (2x), de novo (5x), paternal 2x	Sugawara T, 2002; Mancardi, 2006; Harkin, 2007; Depienne, 2009; Zuberi, 2011; Cetica, 2017
	113	c.4549A>T	24	p.Lys1517X	L3	Dravet syndrome	de novo	Xu, 2015
	114	c.4573C>T	24	p.Arg1525X	L3	Dravet syndrome (13x), SMEB	de novo (9X), unknown (5x)	Kearney, 2006; Harkin, 2007; Depienne, 2009; Orrico, 2009; Zuberi, 2011; Wang, 2012; Xu, 2015; Hang Do, 2016
	115	c.4721C>G	25	p.Ser1574X	D4/S2	Dravet syndrome (2x)	unknown (2x)	Hattori, 2008
	116	c.4764T>A	25	p.Cys1588X	D4/S3	Dravet syndrome	inherited	Cetica, 2017
	117	c.4771A>T	25	p.Lys1591X	D4/S4	Dravet syndrome	unknown	Ishii, 2017
	118	c.4794T>A	25	p.Tyr1598X	D4/S2-S3	Dravet syndrome	de novo	Harkin, 2007
	119	c.4811G>A	25	p.Trp1604X	D4/S2-S4	Dravet syndrome	de novo	Xu, 2015
	120	c.4884T>A	26	p.Tyr1628X	D4/S3-S4	Dravet syndrome	de novo	Nabbout, 2003
	121	c.4906C>T	26	p.Arg1636X	D4/S4	Dravet syndrome (2x), SMEB	de novo (2x), unknown	Lim, 2011; Zuberi, 2011; Xu, 2015
	122	c.4933C>T	26	p.Arg1645X	D4/S4	Dravet syndrome (5x), SMEB, FS	De novo (2x), unknown (2x), paternal (2x)	Fukuma, 2004; Harkin, 2007; Marini, 2007; Gökben S, 2009; Zuberi, 2011; Xu, 2015
	123	c.4954G>T	26	p.Gly1652X	D4/S4	Dravet syndrome	unknown	Depienne, 2009
	124	c.5082T>G	26	p.Tyr1694X	D4/S5	Dravet syndrome	de novo	Xu, 2015
	125	c.5177G>A	26	p.Trp1726X	D4/S5	Dravet syndrome	de novo	present work
	126	c.5178G>A	26	p.Trp1726X	D4/S5	Dravet syndrome	unknown	Zuberi, 2011
	127	c.5404G>T	26	p.Glu1802X	C-terminal	Dravet syndrome	de novo	Xu, 2015
	128	c.5435G>A	26	p.Trp1812X	C-terminal	Dravet syndrome	de novo	Petrelli, 2012
	129	c.5436G>A	26	p.Trp1812X	C-terminal	Dravet syndrome	de novo	Harkin, 2007
	130	c.5461C>T	26	p.Gln1821X	C-terminal	Dravet syndrome (2x)	de novo (2x)	Xu, 2015; Djemie, 2016
	131	c.5470G>T	26	p.Glu1824X	C-terminal	Dravet syndrome	de novo	Xu, 2015
	132	c.5488C>T	26	p.Gln1830X	C-terminal	Dravet syndrome (2x)	de novo, unknown	Zuberi, 2011; Rilstone, 2012
	133	c.5509C>T	26	p.Gln1837X	C-terminal	Dravet syndrome	unknown	Wang, 2012
	134	c.5536A>T	26	p.Lys1846X	C-terminal	Dravet syndrome	unknown	Sun, 2010
	135	c.5536A>T	26	p.Lys1846X	C-terminal	Dravet syndrome	de novo	Xu, 2015
	136	c.5542C>T	26	p.Gln1848X	C-terminal	Dravet syndrome	unknown	Ishii, 2017
	137	c.5641G>T	26	p.Glu1881X	C-terminal	Dravet syndrome	de novo	Depienne, 2009
	138	c.5656C>T	26	p.Arg1886X	C-terminal	Dravet syndrome (5x)	de novo (4x), unknown	Mancardi, 2006; Harkin, 2007; Depienne, 2009; Xu, 2015
	139	c.5662C>T	26	p.Gln1888X	C-terminal	Dravet syndrome	de novo	Xu, 2015
	140	c.5674C>T	26	p.Arg1892X	C-terminal	Dravet syndrome	de novo	Xu, 2015
	141	c.5674C>T	26	p.Arg1892X	C-terminal	Dravet syndrome (7x), SMEB	unknown (3x), de novo (5x)	Sugawara 2002; Fukuma, 2004; Mancardi, 2006; Harkin, 2007; Sakakibara, 2009; Zuberi, 2011
	142	c.5710C>T	26	p.Gln1904X	C-terminal	Dravet syndrome	de novo	Harkin, 2007
	143	c.5734C>T	26	p.Arg1912X	C-terminal	Dravet syndrome (4x), SMEB	Unknown (3x), de novo, paternal	Fukuma, 2004; Depienne, 2009; Ozmen, 2011; Wang, 2012
	144	c.5778C>G	26	p.Tyr1926X	C-terminal	Dravet syndrome	unknown	Zuberi, 2011
		Splice donor mutations
		Nucleotide change	Exon	Predicted protein change	Protein domain	Phenotype	Inheritance	Reference
	1	IVS 1 +G > C	Int 1(+)		N-terminal	Dravet syndrome	unknown	Lee, 2015
	2	c.264+2T>C	Int 1(+)		N-terminal	Dravet syndrome	de novo	Wang, 2012
	3	c.264+2T>G	Int 1(+)		N-terminal	Dravet syndrome	de novo	Ishii, 2017
	4	c.264+4delAGTG	Int 1(+)		N-terminal	Dravet syndrome	unknown	Zuberi, 2011
	5	c.264+5G>A	Int 1(+)		N-terminal	Dravet syndrome	de novo	Mancardi, 2006; Ishii, 2017
	6	c.264+5G>C	Int 1(+)		N-terminal	Dravet syndrome	de novo	Xu, 2015
	7	c.383+1A>C	Int 2(+)		D1/S1	Dravet syndrome	de novo	Depienne, 2009
	8	c.383+1A>G	Int 2(+)		D1/S1	LGS, Dravet syndrome (2x)	de novo (2x), inherited	Selmer KK, 2009; present work; Xu, 2015
	9	c.383+2T>G	Int 2(+)		D1/S1	Dravet syndrome	de novo	Mancardi, 2006
	10	c.473+1G>A	Int 3(+)		D1/S1	Dravet syndrome	de novo	Depienne, 2009
	11	c.473+1G>C	Int 3(+)		D1/S1	Dravet syndrome (2x)	de novo (2x)	Xu, 2015; Ishii, 2017
	12	c.473+1G>T	Int 3(+)		D1/S1	Dravet syndrome	de novo	Ishii, 2017
	13	c.473+3A>C	Int 3(+)		D1/S1	Dravet syndrome	de novo	Kwong 2012
	14	c.473+5G>A	Int 3(+)		D1/S1	Dravet syndrome	unknown, maternal	Depienne, 2009; Löfgren, 2010
	15	c.602+1G>A	Int 4(+)		D1/S3	Dravet syndrome (16x), FS, SMEB, unclassified (2x), epileptic encephalopathy	unknown (6x), paternal (2x), familial, de novo (11x), maternal	Fujiwara, 2003; Marini, 2006; Harkin, 2007; Depienne, 2009; Nicita, 2010; Zuberi, 2011; Wang, 2012; Okumura, 2012; Barba 2014; Lee, 2015; Usluer, 2016; present work
	16	c.602+1G>T	Int 4(+)		D1/S3	Dravet syndrome (2x), unclassified	de novo (3x)	Mancardi, 2006; Depienne, 2009; Xu, 2015
	17	c.602+1G>C	Int 4(+)		D1/S3	Dravet syndrome	unknown	Djemie, 2016
	18	c.602+2T>A	Int 4(+)		D1/S3	Dravet syndrome	unknown	Zuberi, 2011
	19	c.602+3A>C	Int 4(+)		D1/S3	Dravet syndrome	de novo	Xu, 2015
	20	c.602+5G>A	Int 4(+)		D1/S3	Dravet syndrome	unknown	Harkin, 2007
	21	c.694+1G>C	Int 5(+)		D1/S4	Dravet syndrome	de novo	Mancardi, 2006
	22	c.694+1G>T	Int 5(+)		D1/S4	Dravet syndrome	de novo	Ishii, 2017
	23	c.694+2T>G	Int 5(+)		D1/S4	Dravet syndrome (2x)	de novo, unknown	Depienne, 2009; Wang, 2012
	24	c.694+5G>C	Int 5(+)		D1/S4	Dravet syndrome (2x)	unknown, de novo	Löfgren, 2010; Xu, 2015
	25	c.959_964+1delATTCAAG	Int 6(+)		P1	Dravet syndrome	de novo	Depienne, 2009
	26	c.964+14T>G	Int 6(+)		P1	Dravet syndrome	de novo	Xu, 2015
	27	c.1028+1G>T	Int 7(+)		P1	Dravet syndrome (4x)	de novo (3x), unknown	Harkin, 2007; Depienne, 2009; Zuberi, 2011
	28	c.1028+4delA	Int 7(+)		P1	Dravet syndrome	unknown	Provenzano G, 2009
	29	c.1170+1G>A	Int 8(+)		P1	Dravet syndrome	de novo	Zucca, 2008
	30	c.1170+1G>T	Int 8(+)		P1	Dravet syndrome (3x)	de novo (3x)	Petrelli, 2012; Xu, 2015; Cetica, 2017
	31	c.1170+2T>C	Int 8(+)		P1	Dravet syndrome	de novo	Ceulemans, 2004
	32	c.1170+3G>T	Int 8(+)		P1	Dravet syndrome (2x)	de novo (2x)	Löfgren, 2010; present work
	33	c.1377+1G>A	Int 9(+)		L1	Dravet syndrome	paternal	Depienne, 2009
	34	c.1662+1G>T	Int 10(+)		L1	Dravet syndrome (3x)	de novo (3x)	Mancardi, 2006; Xu, 2015; Cetica, 2017
	35	c.1662+2T>C	Int 10(+)		L1	Dravet syndrome	de novo	Harkin, 2007
	36	c.1662+3A>G	Int 10(+)		L1	Dravet syndrome	de novo	Sun, 2010
	37	c.2176+3T>A	Int 12(+)		L1	Dravet syndrome	de novo	Xu, 2015
	38	c.2589+1G>C	Int 14(+)		D2/S4	Dravet syndrome	unknown	Harkin, 2007
	39	c.2589+1G>A	Int 14(+)		D2/S4	Dravet syndrome (2x)	unknown (2x)	Arlier, 2010; Moehring, 2013
	40	c.2589+2T>C	Int 14(+)		D2/S4	Dravet syndrome	de novo	Depienne, 2009
	41	c.2589+3A>T	Int 14(+)		D2/S4	Dravet syndrome (6x), intractable epilepsy	de novo (3x), unknown (4x)	Harkin, 2007; Löfgren, 2010; Sun, 2010; Zuberi, 2011; Wang, 2012
	42	c.2589+7A>G	Int 14(+)		D2/S4	Dravet syndrome	de novo	Wang, 2012
	43	c.2946+1G>T	Int 15(+)		D2/S6	CGE, Dravet syndrome	de novo (2x)	Harkin, 2007; Sun, 2010
	44	c.2946+1_2946+2delGT	Int 15(+)		D2/S6	Dravet syndrome	de novo	Xu, 2015
	45	c.2946+5G>A	Int 15(+)		D2/S6	Dravet syndrome	inherited	Cetica, 2017
	46	c.3429+1G>T	Int 16(+)		L2	Dravet syndrome	unknown	Zuberi, 2011
	47	c.3429+2T>C	Int 16(+)		L2	Dravet syndrome	de novo	Ishii, 2017
	48	c.3429+3A>C	Int 16(+)		L2	Dravet syndrome	unknown	Wang, 2012
	49	c.3429+5G>A	Int 16(+)		L2	Dravet syndrome	de novo	Depienne, 2009
	50	c.3550+1G>A	Int 17(+)		D2/S5	Dravet syndrome (4x)	de novo (3x), unknown	Gennaro E, 2006; Xu, 2015; Cetica, 2017
	51	c.3550+2T>C	Int 17(+)		D2/S6	Dravet syndrome	unknown	Rilstone, 2012
	52	c.3705+1G>A	Int 18(+)		D3/S1	Dravet syndrome (2x)	de novo (2x)	Wallace, 2003; Xu, 2015
	53	c.3705+1G>T	Int 18(+)		D3/S1	Dravet syndrome	de novo	Nabbout, 2003
	54	c.3705+2T>A	Int 18(+)		D3/S1	Dravet syndrome	de novo	Sun, 2010
	55	c.3705+5G>A	Int 18(+)		D3/S1	unclassified (2x), Dravet syndrome	unknown (3x)	Löfgren, 2010; Ozmen, 2011
	56	c.3879+1G>A	Int 19(+)		D3/S3	Dravet syndrome (2x)	unknown (2x)	Depienne, 2009; Wang, 2012
	57	c.3879+1G>T	Int 19(+)		D3/S3	Dravet syndrome (2x)	de novo (2x)	Sun, 2010; Zuberi, 2011
	58	c.4002+1G>T	Int 20(+)		D3/S4-S5	Dravet syndrome	de novo	Depienne, 2009
	59	c.4002+1delG	Int 20(+)		D3/S4-S5	Dravet syndrome	de novo	Depienne, 2009
	60	c.4002+2T>C	Int 20(+)		D3/S4-S5	Dravet syndrome	de novo	Zuberi, 2011
	61	c.4284+1G>A	Int 21(+)		P3	Dravet syndrome (2x)	de novo (2x)	Kwong, 2012; present work
	62	c.4284+1G>T	Int 21(+)		P3	Dravet syndrome	de novo	Zuberi, 2011
	63	c.4284+2T>C	Int 21(+)		P3	Dravet syndrome	unknown	Wang, 2012
	64	c.4338+1G>A	Int 22(+)		P3	Dravet syndrome	de novo	Claes, 2001
	65	c.4338+1G>T	Int 22(+)		P3	Dravet syndrome	inherited	Cetica, 2017
	66	c.4338+4A>C	Int 22(+)		P3	Dravet syndrome	de novo	Xu, 2015
	67	c.4476+1A>G	Int 23(+)		L3	Dravet syndrome (3x)	unknown (2x), de novo	Zuberi, 2011; Wang, 2012
	68	c.4476+5G>A	Int 23(+)		L3	Dravet syndrome	de novo	Ishii, 2017
	69	c.4581+1G>A	Int 24(+)		L3	Dravet syndrome	unknown	Depienne, 2009
	70	c.4581+1G>C	Int 24(+)		L3	Dravet syndrome	unknown	Wang, 2012
	71	c.4581+2T>C	Int 24(+)		L3	Dravet syndrome	unknown	Ishii, 2017
	72	c.4581+3A>G	Int 24(+)		L3	Dravet syndrome	de novo	Mancardi, 2006
	73	c.4581+2dupT	Int 24(+)		L3	Dravet syndrome	unknown	Depienne, 2009
	74	c.4581+3A>T	Int 24(+)		D4/S3	unclassified (2x), Dravet syndrome	de novo, paternal, unknown	Löfgren, 2010; Zuberi, 2011
	75	c.4581+5G>C	Int 24(+)		D4/S3	Dravet syndrome	unknown	Lee, 2015
	76	c.4852+2T>C	Int 25(+)		D4/S3	Dravet syndrome	unknown	Zuberi, 2011
		Splice acceptor mutations
		Nucleotide change	Intron	Predicted protein change	Protein domain	Phenotype	Inheritance	Reference
	1	c.265-1G>A	Int 1(-)		N-terminal	Dravet syndrome (2x)	de novo (2x)	Harkin, 2007; Depienne, 2009
	2	c.265-1G>C	Int 1(-)		N-terminal	Dravet syndrome	de novo	Depienne, 2009
	3	c.265-3C>A	Int 1(-)		N-terminal	Dravet syndrome	de novo	Marini, 2007
	4	c.384-1C>G	Int 2(-)		D1/S1	Dravet syndrome	de novo	Xu, 2015
	5	c.474-1G>A	Int 3(-)		D1/S2	Dravet syndrome	de novo	Zuberi, 2011
	6	c.474-2A>C	Int 3(-)		D1/S3	Dravet syndrome	de novo	Depienne, 2009
	7	c.474-13T>A	Int 3(-)		D1/S5	Dravet syndrome	unknown	Harkin, 2007
	8	c.603G>T	Int 4(-)		D1/S3	Dravet syndrome	de novo	Löfgren, 2010
	9	c.603-2A>G	Int 4(-)		D1/S3	Dravet syndrome	de novo	Catarino, 2011
	10	c.965-1G>A	Int 6(-)		P1	Dravet syndrome	inherited	Xu, 2015
	11	c.965-2A>C	Int 6(-)		P1	Dravet syndrome (2x)	paternal (2x)	Depienne, 2006
	12	c.1029-1G>A	Int 7(-)		P1	Dravet syndrome	de novo	Singh, 2009
	13	c.1171-1G>T	Int 8(-)		P1	Dravet syndrome (2x)	de novo, unknown	Depienne, 2009; Löfgren, 2010
	14	c.1171-1G>A	Int 8(-)		P1	Dravet syndrome	de novo	Cetika, 2015
	15	c.1378-1G>A	Int 10(-)		L1	Dravet syndrome	maternal	Harkin, 2007
	16	c.1663-1G>C	Int 10(-)		L1	Dravet syndrome	de novo	Harkin, 2007
	17	c.1663-2A>T	Int 10(-)		L1	Dravet syndrome	de novo	Löfgren, 2010
	18	c.2044-6delT	Int 11(-)		L1	Dravet syndrome	unknown	Ishii, 2017
	19	c.2177-1_-39del	Int 12(-)		L1	Dravet syndrome	paternal	Ishii, 2017
	20	c.2177-1G>A	Int 12(-)		L1	Dravet syndrome	de novo	Ishii, 2017
	21	c.2416-2A>C	Int 13(-)		D2/S2	Dravet syndrome	unknown	Rilstone, 2012
	22	c.2416-2A>G	Int 13(-)		D2/S3	Dravet syndrome	de novo	Zuberi, 2011
	23	c.2947-4_-12del	Int 15(-)		D2/S6	Dravet syndrome	unknown	Lee, 2015
	24	c.2947-10T>G	Int 15(-)		D2/S6	Dravet syndrome	de novo	Depienne, 2009
	25	c.3430-1G>A	Int 16(-)		L2	Dravet syndrome, intractable epilepsy	de novo, unknown	Marini, 2007; Wang, 2012
	26	c.3430-21C>A	Int 16(-)		L2	Dravet syndrome	de novo	Sun, 2010
	27	c.3706-1G>A	Int 18(-)		D3/S1	Dravet syndrome	de novo	Mancardi, 2006
	28	c.3706-2A>G	Int 18(-)		D3/S1	Dravet syndrome (3x)	unknown (3x)	Singh, 2009; Löfgren, 2010; Catarino, 2011
	29	c.3706-3T>G	Int 18(-)		D3/S1	Dravet syndrome	de novo	Depienne, 2009
	30	c.3880-1G>A	Int 19(-)		D3/S3	Dravet syndrome	de novo	Löfgren, 2010
	31	c.3880-1G>T	Int 19(-)		D3/S3	Dravet syndrome	de novo	Depienne, 2009
	32	c.3880-2A>G	Int 19(-)		D3/S3	Dravet syndrome	de novo	Xu, 2015
	33	c.4285-1G>A	Int 21(-)		P3	Dravet syndrome	unknown	Lee, 2015
	34	c.4285-2A>G	Int 21(-)		P3	Dravet syndrome (2x)	unknown, de novo	Hattori, 2008; Depienne, 2009
	35	c.4285-18_4291del25	Int 21(-)		P3	Dravet syndrome	unknown	Depienne, 2009
	36	c.4339-1G>T	Int 22(-)		P3	Dravet syndrome	de novo	Nabbout, 2003
	37	c.4339-12C>A	Int 22(-)		P3	Dravet syndrome, encephalopathy	de novo (2x)	Tang, 2011; Zuberi, 2011
	38	c.4339-14T>G	Int 22(-)		P3	Dravet syndrome (2x)	de novo (2x)	Wallace, 2003; Catarino, 2011
	39	c.4582-1G>T	Int 24(-)		L3	Dravet syndrome	unknown	Depienne, 2009
	40	c.4582-2A>T	Int 24(-)		L3	Dravet syndrome	de novo	Zuberi, 2011
	41	c.4582-4A>G	Int 24(-)		L3	Dravet syndrome	unknown	Löfgren, 2010
	42	c.4853-1G>C	Int 25(-)		D4/S3	Dravet syndrome (2x), intractable epilespy	de novo (3x)	Mancardi, 2006; Löfgren, 2010; Wang, 2012
	43	c.4853-2A>T	Int 25(-)		D4/S3	Dravet syndrome	unknown	Zuberi, 2011
	44	c.4853-2A>C	Int 25(-)		D4/S3	Dravet syndrome	unknown	Okumura, 2012
	45	c.4853-14T>G	Int 25(-)		D4/S3	Dravet syndrome	de novo	Harkin, 2007
		In frame insertions/deletions
		Nucleotide change		Predicted protein change	Protein domain	Phenotype	Inheritance	Reference
	1	c.49_51delTTC		p.Phe17del	N-terminal	Dravet syndrome	unknown	Zuberi, 2011
	2	c.53_55delCCA		p.Thr18del	N-terminal	Dravet syndrome	unknown	Djemie, 2016
	3	c.239_244delTGGACC		p.Leu80_Asp81del	N-terminal	Dravet syndrome	de novo	Usluer, 2016
	4	c.296_313delTCTTCCGGTTCAGTGCCA		p.Ile99_Ala104del	N-terminal	Dravet syndrome	de novo	present work
	5	c.384_473del90		p.Leu129_Glu158del	D1/S1	Dravet syndrome	de novo	Xu, 2015
	6	c.387_389delATT		p.Leu129del	D1/S1	Dravet syndrome	de novo	Mancardi, 2006
	7	c.474_602del129		p.Thr160_Tyr202del	D1/S2	Dravet syndrome	de novo	Xu, 2015
	8	c.603_604delGTinsTG		p.Try202Asp	D1/S3	Dravet syndrome	unknown	Siegler, 2008
	9	c.1200_1202delGAT		p.Met400del	D1/S6	Dravet syndrome (2x), SMEB	de novo (3x)	Ceulemans, 2004; Depienne, 2009; Wang, 2012
	10	c.2044_6030del		p.Gly682_Gln2010del	L1	Dravet syndrome	de novo	Xu, 2015
	11	c.2602_2604delAAG		p.Lys868del	D2/S4	Dravet syndrome	unknown	Moehring, 2013
	12	c.2717_2727delTGGTCGGCATGinsAC		p.Val906_Met909delinsAsp	D2/S5	Dravet syndrome	unknown	Catarino, 2011
	13	c.2995_2999delAACCTins8		p.Asn999_Leu1000delinsLeuIleSer	L2	Dravet syndrome	unknown	Zuberi, 2011
	14	c.3628_3630delACG		p.Thr1210del	L2	Dravet syndrome	unknown	Löfgren, 2010
	15	c.3740_3751delCGATTAAGACGA		p.Thr1247_Thr1250del	D3/S1-S2	Dravet syndrome	de novo	Löfgren, 2010
	16	c.3867_3869delCTT		p.Phe1289del	D3/S3	Dravet syndrome (3x)	unknown, de novo (2x)	Ohmori, 2002; Mancardi, 2006; Depienne, 2009
	17	c.3997_4002delATGAGG		p.Met1333_Arg1334del	D3/S4-S5	Dravet syndrome	de novo	Mancardi, 2006
	18	c.4285_4287delGCC		p.Ala1429del	P3	Dravet syndrome	de novo	Zuberi, 2011
	19	c.4285_4476del		p.Ala1429_Tyr1492del	P3	Dravet syndrome	de novo	Xu, 2015
	20	c.4417_4419delTTC		p.Phe1473del	D3/S6	Dravet syndrome	de novo	Depienne, 2009
	21	c.4446_4448delCAT		p.Ile1483del	D3/S6	Dravet syndrome	de novo	Depienne, 2009
	22	c.4507_4509delGAA		p.Glu1503del	L3	Dravet syndrome	de novo	Ishii, 2017
	23	c.4658_4661delinsACAT		p.Leu1553_Asn1554del	D4/S1	Dravet syndrome	de novo	Cetica, 2017
	24	c.4671_4673delAAT		p.Met1558del	D4/S1	Dravet syndrome	unknown	Fukuma, 2004
	25	c.5043_5044insTTG		p.Met1681_Phe1682insLeu	D4/S5	Dravet syndrome	unknown	Ishii, 2017
	26	c.5250_5252delCTC		p.Ser1750_Ser1751delinsArg	P4	Dravet syndrome	de novo	Xu, 2015
	27	c.5296_5298delTTT		p.Phe1766del	D4/S6	Dravet syndrome	de novo	Ishii, 2017
	28	c.5419_5430delATGTTCTATGAG		p.Met1807_Glu1810del	C-terminal	Dravet syndrome	unknown	Fujiwara, 2003
	29	c.5436_5444delGGAGAAGTT		p.Trp1812_Phe1815delinsCys	C-terminal	Dravet syndrome	de novo	Nabbout, 2003
	30	c.5439_5447delGAAGTTTGA		p.Glu1813_Phe1815del	C-terminal	Dravet syndrome	de novo	Depienne, 2009
	31	c.5489_5491delAGT		p.Gln1830_Phe1831delinsLeu	C-terminal	Dravet syndrome	de novo	present work
	32	c.5725_5727delACT		p.Thr1909del	C-terminal	Dravet syndrome	de novo	Zuberi, 2011
	33	c.5780_5781delGAins8		p.Arg1927delinsIleIleGln	C-terminal	Dravet syndrome	de novo	Zuberi, 2011
