# Supplementary material for: Multimodal Analysis of SCN1A Missense Variants Improves Interpretation of Clinically Relevant Variants in Dravet Syndrome
Source: Front Neurol. 2019 Mar 28;10:289. doi: 10.3389/fneur.2019.00289 (PMC6455056; doi:10.3389/fneur.2019.00289)
Supplement: Supplementary file 3 [file Table_3.XLSX]

## Sheet: Classification workflow
Table S3. Score classification workflow applied to Dravet syndrome related missense SCN1A variants.
Nucleotide change	Predicted protein change	1. Is the amino acid change already established as pathogenic?			2. Is the variant inherited or de novo (not present in parents)?			3. Is the variant absent or has low frequency in controls/population?		4. Is the variant located within hot spots/ functional domain?	5. Is the variant predicted as deleterious by multiple algorithms?	Total points	Classification
		PS1	PS3	PM5	PS2	PM6	PP1	PM2	PS4	PM1	PP3
c.1A>T	p.Met1Leu	0	0	0	0	0	0	2	0	0	1	3	VUS
c.2T>C	p.Met1Thr	0	0	0	0	0	0	2	0	0	1	3	VUS
c.70G>A	p.Ala24Thr	0	0	0	5	0	0	2	0	0	1	8	Likely pathogenic
c.80G>C	p.Arg27Thr	0	0	0	0	0	0	0	0	0	0	0	VUS
c.173G>T	p.Gly58Val	0	0	0	0	0	0	2	0	0	1	3	VUS
c.181C>T	p.Leu61Phe	0	0	0	0	0	0	2	0	0	1	3	VUS
c.187T>C	p.Phe63Leu	0	0	0	0	0	0	2	0	0	1	3	VUS
c.226C>A	p.Pro76Thr	0	0	0	0	2	0	2	0	0	1	5	VUS
c.234G>T	p.Glu78Asp	0	0	0	0	2	0	2	0	0	1	5	VUS
c.235G>C	p.Asp79His	0	0	0	5	0	0	2	0	0	1	8	Likely pathogenic
c.235G>A	p.Asp79Asn	0	0	0	0	2	0	2	0	0	1	5	VUS
c.241G>A	p.Asp81Asn	0	0	0	0	2	0	2	0	0	1	5	VUS
c.251A>G	p.Tyr84Cys	0	0	0	5	0	0	2	0	0	1	8	Likely pathogenic
c.269T>C	p.Phe90Ser	0	0	0	0	0	1	2	0	0	1	4	VUS
c.272T>C	p.Ile91Thr	0	0	0	5	0	0	2	0	0	1	8	Likely pathogenic
c.278T>C	p.Leu93Ser	0	0	0	0	0	0	2	0	0	1	3	VUS
c.282T>A	p.Asn94Lys	0	0	0	0	2	0	2	0	0	1	5	VUS
c.292G>C	p.Ala98Pro	0	0	0	0	2	0	2	0	0	1	5	VUS
c.301C>T	p.Arg101Trp	0	0	0	0	2	0	2	0	0	1	5	VUS
c.302G>A	p.Arg101Gln	0	0	0	0	2	1	2	0	0	1	6	Likely pathogenic
c.307A>G	p.Ser103Gly	0	0	0	0	0	0	2	0	0	1	3	VUS
c.308G>T	p.Ser103Ile	0	0	0	5	0	0	2	0	0	1	8	Likely pathogenic
c.311C>T	p.Ala104Val	0	0	0	0	2	0	2	0	0	1	5	VUS
c.314C>T	p.Thr105Ile	0	0	0	0	0	0	2	0	0	1	3	VUS
c.320C>A	p.Ala107Asp	0	0	0	0	2	0	2	0	0	1	5	VUS
c.323T>G	p.Leu108Arg	0	0	0	0	0	0	2	0	0	1	3	VUS
c.323T>C	p.Leu108Pro	0	0	0	5	0	0	2	0	0	1	8	Likely pathogenic
c.335C>T	p.Thr112Ile	0	0	0	0	0	0	2	0	0	1	3	VUS
c.337C>A	p.Pro113Thr	0	0	0	0	0	1	2	0	0	1	4	VUS
c.354G>C	p.Arg118Ser	0	0	0	0	2	0	2	0	0	1	5	VUS
c.371T>A	p.Ile124Asn	0	0	0	0	0	1	2	0	0	1	4	VUS
c.379C>G	p.His127Asp	0	0	0	0	2	0	0	0	0	1	3	VUS
c.380A>T	p.His127Leu	0	0	0	5	0	0	2	0	0	1	8	Likely pathogenic
c.419C>G	p.Thr140Arg	0	0	0	0	2	0	2	0	0	1	5	VUS
c.433A>G	p.Met145Val	0	0	0	5	0	0	2	0	0	1	8	Likely pathogenic
c.484A>C	p.Thr162Pro	0	0	0	0	2	0	2	0	0	1	5	VUS
c.485C>T	p.Thr162Ile	0	0	0	0	2	0	2	0	0	1	5	VUS
c.488G>A	p.Gly163Glu	0	0	0	0	0	0	2	0	0	1	3	VUS
c.512T>G	p.Ile171Arg	0	0	0	5	0	0	2	0	0	1	8	Likely pathogenic
c.523G>A	p.Ala175Thr	0	0	0	5	0	0	2	0	0	1	8	Likely pathogenic
c.524C>T	p.Ala175Val	0	0	0	5	0	0	2	0	0	1	8	Likely pathogenic
c.529G>A	p.Gly177Arg	0	0	2	0	0	0	2	0	0	1	5	VUS
c.530G>A	p.Gly177Glu	5	5	2	0	2	0	2	0	0	1	17	Pathogenic
c.530G>T	p.Gly177Val	0	0	2	5	0	0	2	0	0	1	10	Pathogenic
c.535T>C	p.Cys179Arg	0	0	0	0	0	0	2	0	0	1	3	VUS
c.563A>T	p.Asp188Val	0	5	0	0	0	0	2	0	0	1	8	Likely pathogenic
c.568T>C	p.Trp190Arg	0	0	0	0	0	0	2	0	0	1	3	VUS
c.571A>T	p.Asn191Tyr	0	0	0	0	0	1	2	0	0	1	4	VUS
c.572A>C	p.Asn191Thr	0	0	0	0	0	1	2	0	0	1	4	VUS
c.573C>G	p.Asn191Lys	0	0	0	0	0	0	2	0	0	1	3	VUS
c.580G>A	p.Asp194Asn	0	0	0	5	0	1	2	0	0	1	9	Likely pathogenic
c.580G>C	p.Asp194His	0	0	2	0	0	0	2	0	0	1	5	VUS
c.581A>G	p.Asp194Gly	0	0	2	0	0	0	2	0	0	1	5	VUS
c.581A>C	p.Asp194Ala	0	0	2	0	0	0	2	0	0	1	5	VUS
c.596C>G	p.Thr199Arg	0	0	0	0	2	0	2	0	0	1	5	VUS
c.602C>A	p.Ala201Glu	0	0	0	5	0	0	2	0	0	1	8	Likely pathogenic
c.604T>G	p.Tyr202Asp	0	0	0	0	2	0	2	0	0	1	5	VUS
c.629G>A	p.Gly210Asp	0	0	0	0	2	0	2	0	0	1	5	VUS
c.635T>C	p.Val212Ala	0	0	0	0	0	0	0	0	0	1	1	VUS
c.650C>A	p.Thr217Lys	0	0	0	0	2	0	2	0	2	1	7	Likely pathogenic
c.655A>G	p.Arg219Gly	0	0	0	0	2	0	2	0	2	1	7	Likely pathogenic
c.668C>A	p.Ala223Glu	0	0	0	5	0	0	2	0	2	1	10	Pathogenic
c.675G>C	p.Lys225Asn	5	0	0	5	0	0	2	0	2	1	15	Pathogenic
c.677C>A	p.Thr226Lys	0	0	2	0	0	0	2	0	2	1	7	Likely pathogenic
c.677C>G	p.Thr226Arg	0	0	0	0	2	0	2	0	2	1	7	Likely pathogenic
c.680T>G	p.Ile227Ser	5	5	0	5	0	0	2	0	2	1	20	Pathogenic
c.680T>C	p.Ile227Thr	0	0	2	0	2	0	2	0	2	1	9	Likely pathogenic
c.694G>A	p.Gly232Ser	0	0	0	0	0	0	2	0	0	1	3	VUS
c.698T>G	p.Leu233Arg	0	0	0	0	2	0	2	0	0	1	5	VUS
c.715G>A	p.Ala239Thr	0	0	0	5	0	1	2	0	0	1	9	Likely pathogenic
c.716C>T	p.Ala239Val	0	0	0	0	2	0	2	0	0	1	5	VUS
c.719T>C	p.Leu240Pro	0	0	0	0	2	0	2	0	0	1	5	VUS
c.728C>A	p.Ser243Tyr	0	0	0	5	0	0	2	0	0	1	8	Likely pathogenic
c.728C>T	p.Ser243Phe	0	0	0	0	0	0	2	0	0	1	3	VUS
c.730G>T	p.Val244Leu	0	0	0	0	0	1	2	0	0	1	4	VUS
c.747T>G	p.Asp249Glu	0	0	0	5	0	0	2	0	0	1	8	Likely pathogenic
c.755T>A	p.Ile252Asn	0	0	0	5	0	0	2	0	0	1	8	Likely pathogenic
c.769T>C	p.Cys257Arg	0	0	0	5	0	0	2	0	0	1	8	Likely pathogenic
c.777C>A	p.Ser259Arg	0	0	0	5	0	0	2	0	0	1	8	Likely pathogenic
c.793G>T	p.Gly265Trp	0	0	0	0	2	0	2	0	0	1	5	VUS
c.811G>C	p.Gly271Arg	0	0	0	0	0	0	2	0	2	1	5	VUS
c.826A>C	p.Lys276Gln	0	0	0	5	0	0	2	0	2	1	10	Pathogenic
c.829T>C	p.Cys277Arg	0	0	0	5	0	0	2	0	2	1	10	Pathogenic
c.829T>G	p.Cys277Gly	0	0	2	0	0	0	2	0	2	1	7	Likely pathogenic
c.838T>C	p.Trp280Arg	5	0	0	5	0	0	2	0	2	1	15	Pathogenic
c.840G>T	p.Trp280Cys	0	0	2	0	2	0	2	0	2	1	9	Likely pathogenic
c.841C>T	p.Pro281Ser	0	0	2	0	0	0	2	0	2	1	7	Likely pathogenic
c.841C>G	p.Pro281Ala	0	0	2	0	0	0	2	0	2	1	7	Likely pathogenic
c.842C>T	p.Pro281Leu	0	0	0	5	0	0	2	0	2	1	10	Pathogenic
c.866A>T	p.Glu289Val	0	0	0	0	2	0	2	0	2	0	6	Likely pathogenic
c.890C>T	p.Thr297Ile	0	0	0	0	0	0	0	0	2	1	3	VUS
c.965G>T	p.Arg322Ile	0	0	0	0	0	0	2	0	2	1	5	VUS
c.935T>C	p.Phe312Ser	0	0	0	0	2	0	2	0	2	1	7	Likely pathogenic
c.949T>C	p.Tyr317His	0	0	0	0	0	0	2	0	2	1	5	VUS
c.950A>G	p.Tyr317Cys	0	0	0	0	2	0	2	0	2	0	6	Likely pathogenic
c.970C>A	p.His324Asn	0	0	0	0	0	1	2	0	2	1	6	Likely pathogenic
c.971A>C	p.His324Pro	0	0	0	0	2	0	2	0	2	1	7	Likely pathogenic
c.974A>G	p.Tyr325Cys	0	0	0	0	2	0	2	0	2	1	7	Likely pathogenic
c.1007G>A	p.Cys336Tyr	5	0	0	5	0	0	2	0	2	1	15	Pathogenic
c.1010G>A	p.Gly337Glu	0	0	0	0	2	0	2	0	2	1	7	Likely pathogenic
c.1019C>T	p.Ser340Phe	0	0	0	0	0	0	2	0	2	1	5	VUS
c.1024G>T	p.Ala342Ser	0	0	2	5	0	0	2	0	2	1	12	Pathogenic
c.1025C>T	p.Ala342Val	5	0	2	5	0	0	2	0	2	1	17	Pathogenic
c.1027G>T	p.Gly343Cys	0	0	2	0	2	0	2	0	2	1	9	Likely pathogenic
c.1027G>C	p.Gly343Arg	0	0	2	0	2	0	2	0	2	1	9	Likely pathogenic
c.1028G>A	p.Gly343Asp	5	0	0	5	0	0	2	0	2	1	15	Pathogenic
c.1033T>C	p.Cys345Arg	5	0	0	5	0	0	2	0	2	1	15	Pathogenic
c.1046A>G	p.Tyr349Cys	0	0	0	0	2	0	2	0	2	1	7	Likely pathogenic
c.1048A>G	p.Met350Val	0	0	0	5	0	0	2	0	2	0	9	Likely pathogenic
c.1051T>C	p.Cys351Arg	0	0	0	0	0	0	2	0	2	1	5	VUS
c.1053T>G	p.Cys351Trp	0	0	0	0	2	0	2	0	2	1	7	Likely pathogenic
c.1064G>A	p.Gly355Asp	0	0	0	0	0	0	2	0	2	1	5	VUS
c.1066A>G	p.Arg356Gly	0	0	0	0	0	0	2	0	2	1	5	VUS
c.1070A>T	p.Asn357Ile	0	0	0	5	0	0	2	0	2	1	10	Pathogenic
c.1072C>T	p.Pro358Ser	0	0	0	5	0	0	2	0	2	1	10	Pathogenic
c.1076A>G	p.Asn359Ser	5	0	0	5	0	0	2	0	2	1	15	Pathogenic
c.1087A>C	p.Thr363Pro	0	0	0	0	0	0	2	0	2	1	5	VUS
c.1088C>G	p.Thr363Arg	0	0	0	0	0	0	2	0	2	1	5	VUS
c.1094T>C	p.Phe365Ser	0	0	0	0	2	0	2	0	2	1	7	Likely pathogenic
c.1098T>A	p.Asp366Glu	0	0	0	0	2	0	2	0	2	1	7	Likely pathogenic
c.1121C>A	p.Ser374Tyr	0	0	0	0	2	0	2	0	2	1	7	Likely pathogenic
c.1125G>T	p.Leu375Phe	0	0	0	0	2	0	2	0	2	1	7	Likely pathogenic
c.1130G>T	p.Arg377Leu	0	0	0	0	0	0	2	0	2	1	5	VUS
c.1130G>A	p.Arg377Gln	0	0	0	0	0	1	0	0	2	1	4	VUS
c.1133T>A	p.Leu378Gln	0	0	0	0	0	0	2	0	2	1	5	VUS
c.1136T>G	p.Met379Arg	0	0	2	0	0	0	2	0	2	1	7	Likely pathogenic
c.1136T>A	p.Met379Lys	0	0	0	5	0	0	2	0	2	1	10	Pathogenic
c.1146C>A	p.Asp382Glu	0	0	0	5	0	0	2	0	2	1	10	Pathogenic
c.1149C>G	p.Phe383Leu	0	0	0	0	2	0	2	0	2	1	7	Likely pathogenic
c.1150T>C	p.Trp384Arg	0	0	0	0	2	0	2	0	2	1	7	Likely pathogenic
c.1154A>G	p.Glu385Gly	0	0	0	0	2	0	2	0	2	1	7	Likely pathogenic
c.1154A>T	p.Glu385Val	0	0	0	0	2	0	2	0	2	1	7	Likely pathogenic
c.1176A>T	p.Leu392Phe	0	0	0	0	2	0	2	0	2	1	7	Likely pathogenic
c.1177C>A	p.Arg393Ser	0	0	2	0	2	0	2	0	2	1	9	Likely pathogenic
c.1177C>T	p.Arg393Cys	5	0	2	5	0	0	2	0	2	1	17	Pathogenic
c.1178G>A	p.Arg393His	5	5	2	5	0	0	2	0	2	1	22	Pathogenic
c.1178G>T	p.Arg393Leu	0	0	2	0	0	0	2	0	2	1	7	Likely pathogenic
c.1187G>A	p.Gly396Glu	0	0	0	0	2	0	2	0	2	1	7	Likely pathogenic
c.1198A>G	p.Met400Val	0	0	2	0	0	0	2	0	2	1	7	Likely pathogenic
c.1199T>A	p.Met400Lys	0	0	0	5	0	0	2	0	2	1	10	Pathogenic
c.1207T>C	p.Phe403Leu	0	0	0	0	2	0	2	0	2	1	7	Likely pathogenic
c.1207T>G	p.Phe403Val	0	0	0	0	0	0	2	0	2	1	5	VUS
c.1208T>C	p.Phe403Ser	0	0	0	0	2	0	2	0	2	1	7	Likely pathogenic
c.1216G>T	p.Val406Phe	5	0	0	5	0	0	2	0	2	1	15	Pathogenic
c.1226T>G	p.Leu409Trp	0	0	0	0	0	0	2	0	2	1	5	VUS
c.1237T>A	p.Tyr413Asn	0	0	0	5	0	0	2	0	2	1	10	Pathogenic
c.1246A>T	p.Asn416Tyr	0	0	0	0	2	0	2	0	2	1	7	Likely pathogenic
c.1247A>G	p.Asn416Ser	0	0	0	0	0	0	2	0	2	1	5	VUS
c.1259C>T	p.Ala420Val	0	0	0	5	0	0	2	0	2	1	10	Pathogenic
c.1264G>A	p.Val422Met	0	0	0	0	2	0	2	0	0	1	5	VUS
c.1265T>C	p.Val422Ala	0	0	0	5	0	0	2	0	0	1	8	Likely pathogenic
c.1276T>A	p.Tyr426Asn	0	5	0	0	2	0	2	0	0	1	10	Pathogenic
c.1277A>G	p.Tyr426Cys	0	0	2	5	0	0	2	0	0	1	10	Pathogenic
c.1294G>T	p.Ala432Ser	0	0	0	0	0	0	2	0	0	1	3	VUS
c.1574C>T	p.Ser525Phe	0	0	0	5	0	0	2	0	0	1	8	Likely pathogenic
c.1696C>T	p.Pro566Ser	0	0	0	0	0	0	0	0	0	1	1	VUS
c.1709G>T	p.Ser570Ile	0	0	0	0	0	1	2	0	0	1	4	VUS
c.1811G>A	p.Arg604His	0	0	0	0	0	1	0	0	0	1	2	VUS
c.1876A>G	p.Ser626Gly	0	0	0	5	0	0	2	0	0	1	8	Likely pathogenic
c.1970C>T	p.Pro657Leu	0	0	0	5	0	0	2	0	0	1	8	Likely pathogenic
c.2021A>G	p.Asp674Gly	0	0	0	0	2	0	2	0	0	1	5	VUS
c.2078G>A	p.Arg693Lys	0	0	0	5	0	0	0	0	0	0	5	VUS
c.2213G>T	p.Trp738Leu	0	0	0	5	0	0	2	0	0	1	8	Likely pathogenic
c.2261G>T	p.Trp754Leu	0	0	0	5	0	0	2	0	0	1	8	Likely pathogenic
c.2284A>G	p.Asn762Asp	0	0	0	0	0	0	2	0	0	1	3	VUS
c.2303C>T	p.Pro768Leu	0	0	0	5	0	0	2	0	0	1	8	Likely pathogenic
c.2348T>C	p.Leu783Pro	0	0	0	5	0	0	2	0	0	1	8	Likely pathogenic
c.2353A>G	p.Met785Val	0	0	0	5	0	0	2	0	0	1	8	Likely pathogenic
c.2354T>C	p.Met785Thr	0	0	0	0	2	0	2	0	0	1	5	VUS
c.2356G>A	p.Ala786Thr	0	0	0	0	0	0	0	0	0	1	1	VUS
c.2360T>G	p.Met787Arg	0	0	0	0	2	0	2	0	0	1	5	VUS
c.2362G>A	p.Glu788Lys	0	0	0	0	0	0	2	0	0	1	3	VUS
c.2378C>T	p.Thr793Met	0	0	0	0	0	0	0	0	0	1	1	VUS
c.2412C>G	p.Asn804Lys	0	0	0	0	2	0	2	0	0	1	5	VUS
c.2435C>G	p.Thr812Arg	0	0	0	0	2	0	2	0	0	1	5	VUS
c.2479T>G	p.Tyr827Asp	0	0	0	5	0	0	2	0	0	1	8	Likely pathogenic
c.2525T>G	p.Leu842Arg	0	0	0	0	0	0	2	0	0	1	3	VUS
c.2527A>C	p.Ser843Arg	0	0	0	5	0	0	2	0	0	1	8	Likely pathogenic
c.2529C>G	p.Ser843Arg	0	0	0	5	0	0	2	0	0	1	8	Likely pathogenic
c.2536G>A	p.Glu846Lys	0	0	0	0	2	0	2	0	0	1	5	VUS
c.2537A>G	p.Glu846Gly	0	0	0	5	0	0	2	0	0	1	8	Likely pathogenic
c.2575C>T	p.Arg859Cys	5	5	0	5	0	1	2	0	2	1	21	Pathogenic
c.2584C>G	p.Arg862Gly	0	0	2	0	2	0	0	0	2	1	7	Likely pathogenic
c.2585G>A	p.Arg862Gln	5	0	0	5	0	0	2	0	2	1	15	Pathogenic
c.2588T>G	p.Leu863Trp	0	0	0	5	0	0	2	0	2	1	10	Pathogenic
c.2593C>G	p.Arg865Gly	0	5	0	0	0	0	2	0	2	1	10	Pathogenic
c.2615C>A	p.Ser872Tyr	0	0	0	5	0	0	2	0	2	1	10	Pathogenic
c.2624C>A	p.Thr875Lys	0	5	0	0	2	1	2	0	0	1	11	Pathogenic
c.2626T>A	p.Leu876Ile	0	0	0	0	0	0	2	0	0	1	3	VUS
c.2644A>T	p.Ile882Phe	0	0	0	0	2	0	2	0	0	1	5	VUS
c.2651G>A	p.Gly884Asp	0	0	0	0	2	0	2	0	0	1	5	VUS
c.2669T>C	p.Leu890Phe	0	0	0	0	2	0	2	0	0	1	5	VUS
c.2686G>C	p.Val896Leu	0	0	0	5	0	0	2	0	0	1	8	Likely pathogenic
c.2686G>A	p.Val896Ile	0	0	0	0	0	0	0	0	0	1	1	VUS
c.2686G>T	p.Val896Phe	0	0	0	0	0	0	2	0	0	1	3	VUS
c.2690T>C	p.Leu897Ser	0	0	0	5	0	0	2	0	0	1	8	Likely pathogenic
c.2713G>A	p.Ala905Thr	0	0	0	0	2	0	2	0	0	1	5	VUS
c.2728C>A	p.Gln910Lys	0	0	0	5	0	0	2	0	2	1	10	Pathogenic
c.2729A>T	p.Gln910Leu	0	0	2	0	2	0	2	0	2	1	9	Likely pathogenic
c.2780G>T	p.Cys927Phe	5	0	0	5	0	0	2	0	2	1	15	Pathogenic
c.2791C>T	p.Arg931Cys	5	0	2	5	0	0	2	0	2	1	17	Pathogenic
c.2792G>A	p.Arg931His	5	0	2	5	0	0	2	0	2	1	17	Pathogenic
c.2792G>C	p.Arg931Pro	0	0	2	5	0	0	2	0	2	1	12	Pathogenic
c.2796G>C	p.Trp932Cys	0	0	0	0	0	0	2	0	2	1	5	VUS
c.2798A>C	p.His933Pro	0	0	0	0	0	0	2	0	2	1	5	VUS
c.2802G>A	p.Met934Ile	0	0	0	0	2	0	2	0	2	1	7	Likely pathogenic
c.2802G>C	p.Met934Ile	0	0	0	0	2	0	2	0	2	1	7	Likely pathogenic
c.2807A>T	p.Asp936Val	0	0	0	0	2	0	2	0	2	1	7	Likely pathogenic
c.2815C>T	p.His939Tyr	0	0	2	5	0	0	2	0	2	1	12	Pathogenic
c.2816A>C	p.His939Pro	0	0	2	0	0	0	2	0	2	1	7	Likely pathogenic
c.2816A>G	p.His939Arg	0	0	2	0	2	0	2	0	2	1	9	Likely pathogenic
c.2817C>G	p.His939Gln	0	5	2	5	0	0	2	0	2	1	17	Pathogenic
c.2819C>T	p.Ser940Phe	0	0	0	0	0	0	2	0	2	1	5	VUS
c.2825T>C	p.Leu942Pro	0	0	0	0	2	0	2	0	2	1	7	Likely pathogenic
c.2828T>A	p.Ile943Asn	0	0	0	0	0	0	2	0	2	1	5	VUS
c.2831T>A	p.Val944Glu	0	0	0	5	0	0	2	0	2	1	10	Pathogenic
c.2831T>C	p.Val944Ala	0	0	2	0	2	0	2	0	2	1	9	Likely pathogenic
c.2833T>C	p.Phe945Leu	0	0	0	0	0	0	2	0	2	1	5	VUS
c.2836C>T	p.Arg946Cys	5	5	2	5	0	0	2	0	2	1	22	Pathogenic
c.2837G>A	p.Arg946His	5	5	2	0	2	0	2	0	2	1	19	Pathogenic
c.2837G>C	p.Arg946Pro	0	0	2	5	0	0	2	0	2	1	12	Pathogenic
c.2846G>A	p.Cys949Tyr	0	0	2	5	0	0	2	0	2	1	12	Pathogenic
c.2846G>C	p.Cys949Ser	0	0	2	5	0	0	2	0	2	1	12	Pathogenic
c.2848G>C	p.Gly950Arg	0	0	2	0	2	0	2	0	2	1	9	Likely pathogenic
c.2849G>A	p.Gly950Glu	0	0	0	5	0	0	2	0	2	1	10	Pathogenic
c.2854T>G	p.Trp952Gly	0	0	0	5	0	0	2	0	2	1	10	Pathogenic
c.2854T>C	p.Trp952Arg	0	0	2	0	2	0	2	0	2	1	9	Likely pathogenic
c.2860G>A	p.Glu954Lys	0	0	0	0	0	0	0	0	2	1	3	VUS
c.2864C>T	p.Thr955Ile	0	0	0	0	0	0	2	0	2	1	5	VUS
c.2867T>A	p.Met956Lys	0	0	0	0	2	0	2	0	2	1	7	Likely pathogenic
c.2870G>T	p.Trp957Leu	0	0	0	0	2	0	2	0	2	1	7	Likely pathogenic
c.2875T>C	p.Cys959Arg	0	5	2	5	0	0	2	0	2	1	17	Pathogenic
c.2876G>A	p.Cys959Tyr	0	0	2	5	0	0	2	0	2	1	12	Pathogenic
c.2876G>C	p.Cys959Ser	0	0	2	0	2	0	2	0	2	1	9	Likely pathogenic
c.2878A>G	p.Met960Val	0	0	2	0	0	0	2	0	2	1	7	Likely pathogenic
c.2879T>G	p.Met960Arg	0	0	0	5	0	0	2	0	2	1	10	Pathogenic
c.2903G>T	p.Cys968Phe	0	0	0	5	0	0	2	0	2	1	10	Pathogenic
c.2906T>C	p.Leu969Pro	0	0	0	5	0	0	2	0	2	1	10	Pathogenic
c.2911G>C	p.Val971Leu	0	0	0	0	2	0	2	0	2	1	7	Likely pathogenic
c.2918T>A	p.Met973Lys	0	0	0	5	0	0	2	0	2	1	10	Pathogenic
c.2928G>A	p.Met976Ile	0	0	0	0	2	0	2	0	2	1	7	Likely pathogenic
c.2929G>A	p.Val977Met	0	0	0	0	0	0	2	0	2	1	5	VUS
c.2936G>A	p.Gly979Glu	0	0	0	5	0	0	2	0	2	1	10	Pathogenic
c.2942T>C	p.Leu981Pro	0	0	0	0	2	0	2	0	2	1	7	Likely pathogenic
c.2954A>T	p.Asn985Ile	0	5	0	0	0	0	2	0	2	1	10	Pathogenic
c.2954A>G	p.Asn985Ser	0	0	2	0	0	0	2	0	2	1	7	Likely pathogenic
c.2956C>T	p.Leu986Phe	0	5	0	5	0	0	2	0	2	1	15	Pathogenic
c.2957T>C	p.Leu986Pro	0	0	2	0	0	0	2	0	2	1	7	Likely pathogenic
c.2959T>C	p.Phe987Leu	0	0	0	0	2	0	2	0	2	1	7	Likely pathogenic
c.2970G>T	p.Leu990Phe	0	0	0	0	0	0	2	0	2	1	5	VUS
c.2983T>C	p.Phe995Leu	0	0	0	0	2	0	2	0	0	1	5	VUS
c.2985T>G	p.Phe995Leu	0	0	0	5	0	0	2	0	0	1	8	Likely pathogenic
c.2993A>G	p.Asp998Gly	0	0	0	0	0	0	2	0	0	1	3	VUS
c.3044C>T	p.Ala1015Val	0	0	0	0	0	0	0	0	0	1	1	VUS
c.3166A>G	p.Asn1056Asp	0	0	0	0	0	0	0	0	0	0	0	VUS
c.3196A>G	p.Thr1066Ala	0	0	0	0	2	0	2	0	0	1	5	VUS
c.3202G>A	p.Glu1068Lys	0	0	0	0	0	0	2	0	0	1	3	VUS
c.3620T>C	p.Leu1207Pro	0	0	0	0	0	0	2	0	0	1	3	VUS
c.3629C>A	p.Thr1210Lys	0	0	0	5	0	0	2	0	0	1	8	Likely pathogenic
c.3641T>G	p.Ile1214Arg	0	0	0	0	2	0	2	0	0	1	5	VUS
c.3646G>A	p.Glu1216Lys	0	0	0	0	2	0	2	0	0	1	5	VUS
c.3661G>A	p.Glu1221Lys	0	0	0	0	0	0	2	0	0	1	3	VUS
c.3661G>C	p.Glu1221Gln	0	0	0	0	0	0	2	0	0	1	3	VUS
c.3688C>T	p.Leu1230Phe	0	0	0	0	0	0	2	0	0	1	3	VUS
c.3692G>C	p.Ser1231Thr	0	0	0	5	0	0	2	0	0	1	8	Likely pathogenic
c.3693T>A	p.Ser1231Arg	0	0	0	0	2	0	2	0	0	1	5	VUS
c.3697G>C	p.Gly1233Arg	0	0	0	0	0	0	2	0	0	1	3	VUS
c.3706G>C	p.Ala1236Pro	0	0	0	5	0	0	2	0	0	1	8	Likely pathogenic
c.3714A>C	p.Glu1238Asp	0	0	0	0	0	0	0	0	0	1	1	VUS
c.3715G>T	p.Asp1239Tyr	0	0	0	5	0	0	2	0	0	1	8	Likely pathogenic
c.3716A>G	p.Asp1239Gly	0	0	0	5	0	0	2	0	0	1	8	Likely pathogenic
c.3721T>C	p.Tyr1241His	0	0	0	0	0	0	2	0	0	1	3	VUS
c.3734G>A	p.Arg1245Gln	0	0	0	0	2	0	2	0	0	1	5	VUS
c.3749C>T	p.Thr1250Met	0	0	0	0	0	0	0	0	0	1	1	VUS
c.3763G>C	p.Ala1255Pro	0	0	0	5	0	0	2	0	0	1	8	Likely pathogenic
c.3764C>A	p.Ala1255Asp	0	0	0	5	0	0	2	0	0	1	8	Likely pathogenic
c.3776T>G	p.Phe1259Cys	0	0	0	0	0	0	2	0	0	1	3	VUS
c.3778A>C	p.Thr1260Pro	0	0	0	5	0	0	2	0	0	1	8	Likely pathogenic
c.3789C>G	p.Phe1263Leu	0	0	0	0	2	0	2	0	0	1	5	VUS
c.3794T>C	p.Leu1265Pro	0	0	0	0	2	0	2	0	0	1	5	VUS
c.3797A>C	p.Glu1266Ala	0	0	0	0	0	0	2	0	0	1	3	VUS
c.3818C>T	p.Ala1273Val	0	5	0	5	0	0	2	0	0	1	13	Pathogenic
c.3821A>C	p.Tyr1274Ser	0	0	0	5	0	0	2	0	0	1	8	Likely pathogenic
c.3824G>T	p.Gly1275Val	0	0	0	0	2	0	2	0	0	1	5	VUS
c.3851G>C	p.Trp1284Ser	0	0	0	5	0	0	2	0	0	1	8	Likely pathogenic
c.3860T>C	p.Leu1287Pro	0	0	0	5	0	0	2	0	0	1	8	Likely pathogenic
c.3862G>A	p.Asp1288Asn	0	0	0	0	2	0	2	0	0	1	5	VUS
c.3899C>G	p.Thr1300Arg	0	0	0	5	0	0	2	0	0	1	8	Likely pathogenic
c.3924A>T	p.Glu1308Asp	0	0	0	0	0	0	0	0	0	0	0	VUS
c.3925C>T	p.Leu1309Phe	0	0	0	0	0	1	0	0	0	1	2	VUS
c.3938A>T	p.Lys1313Ile	0	0	0	0	2	0	2	0	2	1	7	Likely pathogenic
c.3946A>G	p.Arg1316Gly	0	0	2	0	0	0	2	0	2	1	7	Likely pathogenic
c.3948G>T	p.Arg1316Ser	0	0	0	5	0	0	2	0	2	1	10	Pathogenic
c.3965G>T	p.Arg1322Ile	0	0	0	0	0	0	2	0	2	1	5	VUS
c.3968C>G	p.Pro1323Arg	0	0	0	0	2	0	2	0	2	1	7	Likely pathogenic
c.3974G>C	p.Arg1325Thr	0	0	0	0	2	0	2	0	2	1	7	Likely pathogenic
c.3976G>C	p.Ala1326Pro	0	0	0	0	2	0	2	0	2	1	7	Likely pathogenic
c.3982T>C	p.Ser1328Pro	0	0	0	0	2	0	2	0	2	1	7	Likely pathogenic
c.3995G>A	p.Gly1332Glu	0	0	0	0	2	0	2	0	0	1	5	VUS
c.4003G>A	p.Val1335Met	0	0	0	5	0	0	2	0	0	1	8	Likely pathogenic
c.4016C>T	p.Ala1339Val	0	0	0	5	0	0	2	0	0	1	8	Likely pathogenic
c.4032T>G	p.Ile1344Met	0	0	0	0	0	0	2	0	0	1	3	VUS
c.4044G>A	p.Met1348Ile	0	0	0	5	0	0	2	0	0	1	8	Likely pathogenic
c.4049T>G	p.Val1350Gly	0	0	0	0	2	0	2	0	0	1	5	VUS
c.4055T>C	p.Leu1352Pro	0	0	0	5	0	0	2	0	0	1	8	Likely pathogenic
c.4061G>A	p.Cys1354Tyr	0	0	0	0	0	0	2	0	0	1	3	VUS
c.4064T>C	p.Leu1355Pro	0	0	0	0	0	0	2	0	0	1	3	VUS
c.4072T>C	p.Trp1358Arg	0	0	0	0	2	0	2	0	0	1	5	VUS
c.4073G>C	p.Trp1358Ser	0	0	0	0	2	0	2	0	0	1	5	VUS
c.4086C>G	p.Ser1362Arg	0	0	0	5	0	0	2	0	0	1	8	Likely pathogenic
c.4088T>A	p.Ile1363Asn	0	0	0	5	0	0	2	0	0	1	8	Likely pathogenic
c.4093G>A	p.Gly1365Ser	0	0	0	0	0	0	2	0	0	1	3	VUS
c.4093G>T	p.Gly1365Cys	0	0	0	0	2	0	2	0	0	1	5	VUS
c.4094G>A	p.Gly1365Asp	0	0	0	0	2	0	2	0	0	1	5	VUS
c.4101T>A	p.Asn1367Lys	0	0	0	0	0	1	2	0	2	1	6	Likely pathogenic
c.4109C>T	p.Ala1370Val	0	0	0	0	2	0	2	0	2	1	7	Likely pathogenic
c.4112G>T	p.Gly1371Val	0	0	0	0	2	0	2	0	2	1	7	Likely pathogenic
c.4114A>G	p.Lys1372Glu	0	0	0	0	0	1	2	0	2	1	6	Likely pathogenic
c.4118T>C	p.Phe1373Ser	0	0	0	0	0	0	2	0	2	1	5	VUS
c.4126T>C	p.Cys1376Arg	0	0	0	0	2	0	2	0	2	1	7	Likely pathogenic
c.4132A>C	p.Asn1378His	0	0	0	0	0	0	2	0	2	1	5	VUS
c.4133A>C	p.Asn1378Thr	0	0	0	0	0	0	2	0	2	1	5	VUS
c.4153T>G	p.Phe1385Val	0	0	0	0	0	0	2	0	2	1	5	VUS
c.4168G>A	p.Val1390Met	5	0	2	5	0	0	2	0	2	1	17	Pathogenic
c.4168G>C	p.Val1390Leu	0	0	2	5	0	0	2	0	2	1	12	Pathogenic
c.4172A>G	p.Asn1391Ser	0	0	0	0	0	0	2	0	2	1	5	VUS
c.4181C>T	p.Thr1394Ile	0	0	0	0	2	0	2	0	2	1	7	Likely pathogenic
c.4186T>G	p.Cys1396Gly	0	0	0	5	0	0	2	0	2	1	10	Pathogenic
c.4187G>A	p.Cys1396Tyr	0	0	2	0	2	0	2	0	2	1	9	Likely pathogenic
c.4216G>A	p.Ala1406Thr	0	0	0	0	0	1	2	0	2	1	6	Likely pathogenic
c.4240A>T	p.Asn1414Tyr	0	0	0	0	2	0	2	0	2	1	7	Likely pathogenic
c.4246G>C	p.Asp1416His	0	0	2	0	0	0	2	0	2	1	7	Likely pathogenic
c.4247A>G	p.Asp1416Gly	0	0	0	5	0	0	2	0	2	1	10	Pathogenic
c.4250A>G	p.Asn1417Ser	0	0	0	0	2	0	2	0	2	1	7	Likely pathogenic
c.4253T>A	p.Val1418Glu	0	0	0	0	2	0	2	0	2	1	7	Likely pathogenic
c.4253T>G	p.Val1418Gly	0	0	0	0	0	0	2	0	2	1	5	VUS
c.4265A>G	p.Tyr1422Cys	0	0	0	0	2	0	0	0	2	1	5	VUS
c.4267C>T	p.Leu1423Phe	0	0	0	0	0	0	2	0	2	1	5	VUS
c.4277T>G	p.Leu1426Arg	0	0	0	0	2	0	2	0	2	1	7	Likely pathogenic
c.4280A>C	p.Gln1427Pro	0	0	0	0	2	0	2	0	2	1	7	Likely pathogenic
c.4291T>A	p.Phe1431Ile	0	0	0	0	0	0	2	0	2	1	5	VUS
c.4294A>G	p.Lys1432Glu	0	0	0	0	2	0	2	0	2	1	7	Likely pathogenic
c.4295A>G	p.Lys1432Arg	0	0	0	0	0	0	2	0	2	1	5	VUS
c.4297G>A	p.Gly1433Arg	0	0	2	0	2	0	2	0	2	1	9	Likely pathogenic
c.4298G>A	p.Gly1433Glu	0	0	0	5	0	0	2	0	2	1	10	Pathogenic
c.4298G>T	p.Gly1433Val	0	0	2	0	0	0	2	0	2	1	7	Likely pathogenic
c.4300T>C	p.Trp1434Arg	5	0	0	5	0	0	2	0	2	1	15	Pathogenic
c.4311A>G	p.Ile1437Met	0	0	0	5	0	0	2	0	2	1	10	Pathogenic
c.4313T>C	p.Met1438Thr	5	0	0	5	0	0	2	0	2	1	15	Pathogenic
c.4321G>C	p.Ala1441Pro	0	0	0	0	2	0	2	0	2	1	7	Likely pathogenic
c.4321G>A	p.Ala1441Thr	0	0	0	0	0	0	2	0	2	1	5	VUS
c.4348C>A	p.Gln1450Lys	0	0	0	5	0	0	2	0	2	1	10	Pathogenic
c.4349A>G	p.Gln1450Arg	0	0	2	0	2	0	2	0	2	1	9	Likely pathogenic
c.4349A>C	p.Gln1450Pro	0	0	2	0	2	0	2	0	2	1	9	Likely pathogenic
c.4351C>T	p.Pro1451Ser	0	0	0	0	2	0	2	0	2	1	7	Likely pathogenic
c.4351C>A	p.Pro1451Thr	0	0	0	0	0	0	2	0	2	1	5	VUS
c.4352C>T	p.Pro1451Leu	0	0	0	0	2	0	2	0	2	1	7	Likely pathogenic
c.4358A>G	p.Tyr1453Cys	0	0	0	0	0	0	2	0	2	1	5	VUS
c.4360G>A	p.Glu1454Lys	0	0	0	0	2	0	2	0	2	1	7	Likely pathogenic
c.4381C>A	p.Leu1461Ile	0	0	0	0	2	0	0	0	2	1	5	VUS
c.4384T>C	p.Tyr1462His	0	0	0	0	2	0	2	0	2	1	7	Likely pathogenic
c.4385A>G	p.Tyr1462Cys	0	0	0	0	0	0	2	0	2	1	5	VUS
c.4388T>C	p.Phe1463Ser	0	0	0	0	2	0	2	0	2	1	7	Likely pathogenic
c.4399A>C	p.Ile1467Leu	0	0	0	0	2	0	2	0	2	1	7	Likely pathogenic
c.4408G>T	p.Gly1470Trp	0	0	0	0	2	0	2	0	2	1	7	Likely pathogenic
c.4412C>T	p.Ser1471Phe	0	0	0	5	0	0	2	0	2	1	10	Pathogenic
c.4415T>C	p.Phe1472Ser	0	0	0	0	2	0	2	0	2	1	7	Likely pathogenic
c.4424T>C	p.Leu1475Ser	0	0	0	0	2	0	2	0	2	1	7	Likely pathogenic
c.4451A>G	p.Asp1484Gly	0	0	0	0	0	0	2	0	0	1	3	VUS
c.4453A>T	p.Asn1485Tyr	0	0	0	0	0	0	2	0	0	1	3	VUS
c.4490A>G	p.Asp1497Gly	0	0	0	0	2	0	2	0	0	1	5	VUS
c.4507G>A	p.Glu1503Lys	0	0	0	0	2	0	2	0	0	1	5	VUS
c.4508A>G	p.Glu1503Gly	0	0	0	0	0	0	2	0	0	1	3	VUS
c.4519T>G	p.Tyr1507Asp	0	0	0	0	0	0	2	0	0	1	3	VUS
c.4541T>C	p.Leu1514Ser	0	0	0	0	0	1	2	0	0	1	4	VUS
c.4547C>G	p.Ser1516Trp	0	0	0	5	0	0	2	0	0	1	8	Likely pathogenic
c.4555C>A	p.Pro1519Thr	0	0	0	0	2	0	2	0	0	1	5	VUS
c.4568T>C	p.Ile1523Thr	0	0	0	0	0	0	2	0	0	1	3	VUS
c.4574G>A	p.Arg1525Gln	0	0	0	0	0	0	2	0	0	1	3	VUS
c.4584C>G	p.Asn1528Lys	0	0	0	0	0	1	2	0	0	1	4	VUS
c.4612G>A	p.Val1538Ile	0	0	0	0	0	0	0	0	0	1	1	VUS
c.4615A>C	p.Thr1539Pro	0	0	0	0	0	0	2	0	0	1	3	VUS
c.4631A>C	p.Asp1544Ala	0	0	0	5	0	0	2	0	0	1	8	Likely pathogenic
c.4631A>G	p.Asp1544Gly	0	0	0	0	2	0	2	0	0	1	5	VUS
c.4633A>G	p.Ile1545Val	0	0	0	5	0	0	2	0	0	0	7	Likely pathogenic
c.4634T>G	p.Ile1545Arg	0	0	0	0	2	0	2	0	0	1	5	VUS
c.4643T>A	p.Met1548Lys	0	0	0	0	2	0	2	0	0	1	5	VUS
c.4664T>G	p.Met1555Arg	0	0	0	0	2	0	2	0	0	1	5	VUS
c.4681G>A	p.Glu1561Lys	0	0	0	0	0	0	2	0	0	1	3	VUS
c.4723C>T	p.Arg1575Cys	0	0	0	0	0	0	0	0	0	1	1	VUS
c.4736T>A	p.Val1579Glu	0	0	0	0	0	0	2	0	0	1	3	VUS
c.4757G>A	p.Gly1586Glu	0	0	0	5	0	0	2	0	0	1	8	Likely pathogenic
c.4762T>C	p.Cys1588Arg	0	0	0	0	2	0	2	0	0	1	5	VUS
c.4766T>G	p.Val1589Gly	0	0	0	5	0	0	2	0	0	1	8	Likely pathogenic
c.4775T>C	p.Leu1592Pro	0	0	0	0	0	0	2	0	0	1	3	VUS
c.4786C>T	p.Arg1596Cys	0	0	0	5	0	0	0	0	0	1	6	Likely pathogenic
c.4787G>T	p.Arg1596Leu	0	0	0	5	0	0	2	0	0	1	8	Likely pathogenic
c.4822G>T	p.Asp1608Tyr	0	0	0	0	2	0	2	0	0	1	5	VUS
c.4823A>G	p.Asp1608Gly	0	0	0	0	2	0	2	0	0	1	5	VUS
c.4834G>A	p.Val1612Ile	0	0	0	0	2	0	0	0	0	1	3	VUS
c.4888G>A	p.Val1630Met	0	0	0	0	0	0	2	0	0	1	3	VUS
c.4888G>C	p.Val1630Leu	0	0	0	0	0	0	2	0	0	1	3	VUS
c.4889T>G	p.Val1630Gly	0	0	0	0	2	0	2	0	0	1	5	VUS
c.4910T>A	p.Val1637Glu	0	0	0	0	2	0	2	0	2	1	7	Likely pathogenic
c.4913T>C	p.Ile1638Thr	0	0	0	0	2	0	2	0	2	1	7	Likely pathogenic
c.4913T>A	p.Ile1638Asn	0	0	0	0	2	0	2	0	2	1	7	Likely pathogenic
c.4915C>G	p.Arg1639Gly	0	0	0	0	0	0	2	0	2	1	5	VUS
c.4925G>T	p.Arg1642Met	0	0	0	0	0	0	2	0	2	1	5	VUS
c.4926G>C	p.Arg1642Ser	0	0	0	0	2	0	2	0	2	1	7	Likely pathogenic
c.4934G>A	p.Arg1645Gln	0	0	2	5	0	0	0	0	2	1	10	Pathogenic
c.4934G>C	p.Arg1645Pro	0	0	0	5	0	0	2	0	2	1	10	Pathogenic
c.4942C>T	p.Arg1648Cys	5	5	2	0	2	0	2	0	2	1	19	Pathogenic
c.4943G>A	p.Arg1648His	0	5	2	0	0	1	2	0	2	1	13	Pathogenic
c.4967T>G	p.Ile1656Ser	0	0	0	0	0	0	2	0	0	1	3	VUS
c.4973C>G	p.Thr1658Arg	0	0	0	0	0	0	2	0	0	1	3	VUS
c.4973C>T	p.Thr1658Met	0	0	0	0	0	1	2	0	0	1	4	VUS
c.4979T>C	p.Leu1660Pro	0	0	0	0	2	0	2	0	0	1	5	VUS
c.4982T>C	p.Phe1661Ser	0	5	0	5	0	0	2	0	0	1	13	Pathogenic
c.4985C>T	p.Ala1662Val	0	0	0	5	0	0	2	0	0	1	8	Likely pathogenic
c.4991T>A	p.Met1664Lys	0	5	0	0	0	1	2	0	0	1	9	Likely pathogenic
c.4997C>T	p.Ser1666Phe	0	0	0	5	0	0	2	0	0	1	8	Likely pathogenic
c.5000T>C	p.Leu1667Pro		0	0	0	2	0	2	0	0	1	5	VUS
c.5002C>G	p.Pro1668Ala	0	0	0	0	0	0	2	0	0	1	3	VUS
c.5003C>G	p.Pro1668Arg	0	0	0	0	0	0	2	0	0	1	3	VUS
c.5014A>C	p.Asn1672His	0	0	0	5	0	0	2	0	0	1	8	Likely pathogenic
c.5015A>T	p.Asn1672Ile	0	0	0	0	0	0	2	0	0	1	3	VUS
c.5018T>C	p.Ile1673Thr	0	0	0	0	0	0	2	0	0	1	3	VUS
c.5018T>A	p.Ile1673Thr	0	0	0	0	2	0	2	0	0	1	5	VUS
c.5020G>C	p.Gly1674Arg	0	5	0	0	2	0	2	0	0	1	10	Pathogenic
c.5024T>G	p.Leu1675Arg	0	0	0	5	0	0	2	0	0	1	8	Likely pathogenic
c.5029C>T	p.Leu1677Phe	0	0	0	5	0	0	2	0	0	1	8	Likely pathogenic
c.5048T>C	p.Ile1683Thr	0	0	0	0	2	0	2	0	0	1	5	VUS
c.5050T>G	p.Tyr1684Asp	0	0	0	0	0	0	2	0	0	1	3	VUS
c.5051A>C	p.Tyr1684Ser	0	0	0	0	0	0	2	0	0	1	3	VUS
c.5054C>A	p.Ala1685Asp	0	0	0	0	2	0	2	0	0	1	5	VUS
c.5062G>T	p.Gly1688Trp	0	0	2	0	0	0	2	0	2	1	7	Likely pathogenic
c.5063G>T	p.Gly1688Val	0	0	0	5	0	0	2	0	2	1	10	Pathogenic
c.5066T>G	p.Met1689Arg	0	0	0	0	2	0	2	0	2	1	7	Likely pathogenic
c.5075T>C	p.Phe1692Ser	0	0	0	0	0	1	2	0	2	1	6	Likely pathogenic
c.5081A>G	p.Tyr1694Cys	0	0	0	0	0	0	2	0	2	1	5	VUS
c.5106T>A	p.Asp1702Glu	0	0	0	5	0	0	2	0	2	1	10	Pathogenic
c.5107G>T	p.Asp1703Tyr	0	0	2	0	2	0	2	0	2	1	9	Likely pathogenic
c.5108A>T	p.Asp1703Val	0	0	0	5	0	0	2	0	2	1	10	Pathogenic
c.5119T>G	p.Phe1707Val	0	0	0	0	0	0	2	0	2	1	5	VUS
c.5136C>G	p.Asn1712Lys	0	0	0	0	0	1	2	0	2	1	6	Likely pathogenic
c.5138G>A	p.Ser1713Asn	0	0	0	0	0	1	2	0	2	1	6	Likely pathogenic
c.5141T>G	p.Met1714Arg	0	0	0	0	2	0	2	0	2	1	7	Likely pathogenic
c.5141T>A	p.Met1714Lys	0	0	0	0	0	0	2	0	2	1	5	VUS
c.5162C>G	p.Thr1721Arg	0	0	0	0	2	0	2	0	2	1	7	Likely pathogenic
c.5170G>A	p.Ala1724Thr	0	0	0	0	2	0	2	0	2	1	7	Likely pathogenic
c.5173G>T	p.Gly1725Cys	0	0	0	5	0	0	2	0	2	1	10	Pathogenic
c.5176T>C	p.Trp1726Arg	5	0	0	5	0	0	2	0	2	1	15	Pathogenic
c.5179G>T	p.Asp1727Tyr	0	0	0	0	2	0	2	0	2	1	7	Likely pathogenic
c.5180A>G	p.Asp1727Gly	0	0	0	0	2	0	2	0	2	1	7	Likely pathogenic
c.5186T>G	p.Leu1729Trp	0	0	0	0	2	0	2	0	2	1	7	Likely pathogenic
c.5191G>C	p.Ala1731Pro	0	0	0	0	2	0	2	0	2	1	7	Likely pathogenic
c.5195C>T	p.Pro1732Leu	0	0	0	0	2	0	2	0	2	1	7	Likely pathogenic
c.5221T>C	p.Cys1741Arg	0	0	2	0	2	0	2	0	2	1	9	Likely pathogenic
c.5222G>A	p.Cys1741Tyr	0	0	0	5	0	0	2	0	2	1	10	Pathogenic
c.5246G>A	p.Gly1749Glu	0	5	0	5	0	0	2	0	2	1	15	Pathogenic
c.5260G>A	p.Gly1754Arg	0	0	0	0	2	0	2	0	2	1	7	Likely pathogenic
c.5264A>G	p.Asp1755Gly	0	0	0	5	0	0	2	0	2	1	10	Pathogenic
c.5266T>C	p.Cys1756Arg	0	0	0	0	2	0	2	0	2	1	7	Likely pathogenic
c.5269G>A	p.Gly1757Arg	0	0	0	0	2	0	2	0	2	1	7	Likely pathogenic
c.5285G>A	p.Gly1762Glu	0	0	0	0	2	0	2	0	2	1	7	Likely pathogenic
c.5288T>A	p.Ile1763Asn	0	0	0	0	2	0	2	0	2	1	7	Likely pathogenic
c.5308A>T	p.Ile1770Phe	0	0	0	0	0	0	2	0	2	1	5	VUS
c.5309T>A	p.lle1770Asn	0	0	0	0	0	0	2	0	2	1	5	VUS
c.5312T>A	p.Ile1771Asn	0	0	0	0	0	0	2	0	2	1	5	VUS
c.5318C>T	p.Ser1773Phe	0	0	0	0	2	0	2	0	2	1	7	Likely pathogenic
c.5324T>C	p.Leu1775Pro	0	0	0	0	0	0	2	0	2	1	5	VUS
c.5326G>T	p.Val1776Phe	0	0	0	0	0	0	2	0	2	1	5	VUS
c.5339T>C	p.Met1780Thr	5	0	0	5	0	0	2	0	2	1	15	Pathogenic
c.5341T>C	p.Tyr1781His	0	0	0	5	0	0	2	0	2	1	10	Pathogenic
c.5342A>G	p.Tyr1781Cys	0	0	2	0	0	0	2	0	2	1	7	Likely pathogenic
c.5345T>G	p.Ile1782Ser	0	0	2	0	0	0	2	0	2	1	7	Likely pathogenic
c.5346C>G	p.Ile1782Met	5	0	0	5	0	1	2	0	2	1	16	Pathogenic
c.5347G>A	p.Ala1783Thr	5	0	2	5	0	1	2	0	2	1	18	Pathogenic
c.5348C>T	p.Ala1783Val	5	0	2	5	0	0	2	0	2	1	17	Pathogenic
c.5359G>A	p.Glu1787Lys	0	0	0	0	0	0	2	0	0	1	3	VUS
c.5364C>A	p.Asn1788Lys	0	0	0	0	0	0	2	0	0	1	3	VUS
c.5374G>A	p.Ala1792Thr	0	0	0	0	2	0	2	0	0	1	5	VUS
c.5422T>A	p.Phe1808Ile	0	0	2	5	0	0	2	0	0	1	10	Pathogenic
c.5422T>C	p.Phe1808Leu	0	5	0	0	2	0	2	0	0	1	10	Pathogenic
c.5434T>G	p.Trp1812Gly	0	0	0	0	2	0	2	0	0	1	5	VUS
c.5434T>C	p.Trp1812Arg	0	0	0	0	2	0	2	0	0	1	5	VUS
c.5435G>C	p.Trp1812Ser	0	0	0	5	0	0	2	0	0	1	8	Likely pathogenic
c.5468T>G	p.Met1823Arg	0	0	0	0	2	0	2	0	0	1	5	VUS
c.5474T>C	p.Phe1825Ser	0	0	0	0	0	0	0	0	0	1	1	VUS
c.5492T>C	p.Phe1831Ser	0	5	0	0	0	0	2	0	0	1	8	Likely pathogenic
c.5494G>C	p.Ala1832Pro	0	0	0	0	0	0	2	0	0	1	3	VUS
c.5503C>T	p.Leu1835Phe	0	0	0	5	0	0	2	0	0	1	8	Likely pathogenic
c.5515C>G	p.Leu1839Val	0	0	0	5	0	0	2	0	0	1	8	Likely pathogenic
c.5555T>C	p.Met1852Thr	0	5	0	0	0	1	2	0	0	1	9	Likely pathogenic
c.5555T>A	p.Met1852Lys	0	0	0	0	0	0	2	0	0	1	3	VUS
c.5564C>T	p.Pro1855Leu	0	0	0	0	2	0	2	0	0	1	5	VUS
c.5597A>G	p.Asp1866Gly	0	0	0	0	2	0	2	0	0	1	5	VUS
c.5627T>C	p.Leu1876Pro	0	0	0	0	0	0	2	0	0	1	3	VUS
c.5639G>A	p.Gly1880Glu	0	0	0	0	0	0	0	0	0	1	1	VUS
c.5641G>A	p.Glu1881Lys	0	0	0	0	0	0	2	0	0	1	3	VUS
c.5643G>C	p.Glu1881Asp	0	0	0	0	2	0	2	0	0	1	5	VUS
c.5657G>A	p.Arg1886Gln	0	0	0	0	0	0	2	0	0	1	3	VUS
c.5726C>T	p.Thr1909Ile	0	5	0	0	0	0	2	0	0	1	8	Likely pathogenic
c.5765T>C	p.Ile1922Thr	0	0	0	0	0	0	2	0	0	1	3	VUS
c.5780G>C	p.Arg1927Thr	0	0	0	5	0	0	2	0	0	1	8	Likely pathogenic
c.5782C>G	p.Arg1928Gly	0	0	0	0	0	0	0	0	0	1	1	VUS
